# Supplementary material for: Determinant factors behind changes in health-seeking behaviour before and after implementation of universal health coverage in Indonesia
Source: BMC Public Health. 2022 May 12;22:952. doi: 10.1186/s12889-022-13142-8 (PMC9102261; doi:10.1186/s12889-022-13142-8)
Supplement: Supplementary file 1 — Additional file 1. [file 12889_2022_13142_MOESM1_ESM.xlsx]

## Sheet: Supplementary Table 1
Supplementary Table 1 Variable definitions
Variables	Description
Predisposing factors
Age	1 = 23–39 (years)/ early adulthood, 0 = otherwise
	2 = 40–59 (years)/ middle adulthood, 0 = otherwise
	3 = > 60 (years)/ elderly, 0 = otherwise
Sex	1 = Female, 0 = otherwise
Education	1 = Primary school or below, 0 = otherwise
	2 = Junior or senior high school, 0 = otherwise
	3 = College or above, 0 = otherwise
Occupation	1 = Unemployed, 0 = otherwise
	2 = Civil servant, 0 = otherwise
	3 = Private employee, 0 = otherwise
	4 = Self-employed, 0 = otherwise
	5 = Retired, 0 = otherwise
Marital status	1 = Married, 0 = otherwise
	2 = Never married, 0 = otherwise
	3 = Divorced/ widowed/ separated, 0 = otherwise
Enabling factors
Adjusted household income	1 = 0 – 2,999,999 IDR (0 – 211.78 USD), 0 = otherwise
	2 = 3,000,000 – 5,999,999 IDR (211.79 – 423.56 USD), 0 = otherwise
	3 = > 6,000,000 IDR (> 423. 57 USD), 0 = otherwise
Health insurance ownership	1 = Having health insurance, 0 = otherwise
Type of JKN-KIS (national health insurance) membership	1 = Not a JKN-KIS member, 0 = otherwise
	2 = Wage-earning workers, 0 = otherwise
	3 = Contribution-assistance recipients, 0 = otherwise
	4 = Non-wage-earning workers, 0 = otherwise
	5 = Non-workers, 0 = otherwise
Coverage changes	1 = Always covered, 0 = otherwise
	2 = Gained coverage, 0 = otherwise
	3 = Lost coverage, 0 = otherwise
	4 = Never covered, 0 = otherwise
Need factors
Seriousness (for respondents with acute episodes)	1 = Not serious, 0 = otherwise
	2 = Somewhat serious, 0 = otherwise
	3 = Serious, 0 = otherwise
Number of chronic diseases (for respondents with chronic episodes)	1 = 1, 0 = otherwise
	2 = 2, 0 = otherwise
	3 = 3 or more, 0 = otherwise
Current health status	1 = Fair or poor, 0 = otherwise
	2 = Good, 0 = otherwise
	3 = Very good or excellent, 0 = otherwise
Health status change	1 = Worse, 0 = otherwise
	2 = Same, 0 = otherwise
	3 = Better, 0 = otherwise
