# Supplementary material for: Determinant factors behind changes in health-seeking behaviour before and after implementation of universal health coverage in Indonesia
Source: BMC Public Health. 2022 May 12;22:952. doi: 10.1186/s12889-022-13142-8 (PMC9102261; doi:10.1186/s12889-022-13142-8)
Supplement: Supplementary file 2 — Additional file 2. [file 12889_2022_13142_MOESM2_ESM.xlsx]

## Sheet: Supplementary Table 2
Supplementary Table 2 Characteristics of respondents by insurance ownership
Characteristic	Uninsured			Insured			p-value
	n	%		n	%
Total	38	100		541	100
Predisposing factors
Age							5.08e-06
23-39	22	57.9		140	25.9
40-59	15	39.5		244	45.1
> 60	1	2.6		157	29
Sex							0.258
Male	13	34.2		140	25.9
Female	25	65.8		401	74.1
Education							0.000329
Primary school or below	1	2.6		149	27.5
Junior or senior high school	29	76.3		275	50.8
College or above	8	21.1		117	21.6
Occupation							1.53e-05
Unemployed	14	36.8		279	51.6
Civil Servant	0	0		70	12.9
Private Employed	13	34.2		52	9.6
Self-employed	11	28.9		103	19
Retired	0	0		37	6.8
Marital status							0.07324
Married	34	89.5		399	73.8
Never married	2	5.3		35	6.5
Divorced/ Widowed/ Separated	2	5.3		107	19.8
Enabling factors
Adjusted household income							0.817
0 – 2,999,999 IDR (0 – 211.78 USD)	33	86.8		437	80.8
3,000,000 – 5,999,999 IDR (211.79 – 423.56 USD)	4	10.5		84	15.5
> 6,000,000 IDR (> 423. 57 USD)	1	2.6		20	3.7
Need factors
Current health status							0.625
Fair or poor	11	28.9		194	35.9
Good	25	65.8		324	59.9
Very good or excellent	2	5.3		23	4.3
Health status change							0.00483
Worse	1	2.6		40	7.4
Same	32	84.2		313	57.9
Better	5	13.2		188	34.8
