# Supplementary material for: Determinant factors behind changes in health-seeking behaviour before and after implementation of universal health coverage in Indonesia
Source: BMC Public Health. 2022 May 12;22:952. doi: 10.1186/s12889-022-13142-8 (PMC9102261; doi:10.1186/s12889-022-13142-8)
Supplement: Supplementary file 3 — Additional file 3. [file 12889_2022_13142_MOESM3_ESM.xlsx]

## Sheet: Supplementary Table 3
Supplementary Table 3 Characteristics of respondents with acute episode who chose no medication after the implementation of universal health coverage by marital status (Supplementary data)
Characteristic	Married			Never married			Divorced/ Widowed/ Separated
	n	%		n	%		n	%
Total	35	100		10	100		8	100
Predisposing factors
Age
23-39	12	34.3		9	90		0	0
40-59	17	48.6		1	10		1	12.5
> 60	6	17.1		0	0		7	87.5
Sex
Male	12	34.3		4	40		1	12.5
Female	23	65.7		6	60		7	87.5
Education
Primary school or below	8	22.8		0	0		4	50
Junior or senior high school	17	48.6		3	30		4	50
College or above	10	28.6		7	70		0	0
Occupation
Unemployed	12	34.3		2	20		7	87.5
Civil Servant	9	25.6		4	40		0	0
Private Employed	5	14.3		2	20		0	0
Self-employed	8	22.9		2	20		0	0
Retired	1	2.9		0	0		1	12.5
Enabling factors
Adjusted household income
0 – 2,999,999 IDR (0 – 211.78 USD)	24	68.6		8	80		7	87.5
3,000,000 – 5,999,999 IDR (211.79 – 423.56 USD)	11	31.4		2	20		1	12.5
> 6,000,000 IDR (> 423. 57 USD)	0	0		0	0		0	0
Health insurance ownership
Did not have health insurance	5	14.3		1	10		0	0
Social health insurance	26	74.3		9	90		8	100
Private health insurance	0	0		0	0		0	0
Private and social health insurance	4	11.4		0	0		0	0
Type of JKN-KIS (national health insurance) membership
Not a JKN-KIS member	5	14.3		1	10		0	0
Wage-earned workers	14	40		1	10		0	0
Contribution-assistance recipients	12	34.3		3	30		6	75
Non-wage-earned workers	4	11.4		5	50		1	12.5
Non-workers	0	0		0	0		1	12.5
Coverage change
Always covered	19	54.3		3	30		3	37.5
Gained coverage	11	31.4		6	60		5	62.5
Lost coverage	0	0		0	0		0	0
Never covered	5	14.3		1	10		0	0
Need factors
Seriousness
Not serious	24	68.6		9	90		5	62.5
Somewhat serious	10	28.6		1	10		3	37.5
Serious	1	2.9		0	0		0	0
Current health status
Fair or poor	9	25.7		4	40		4	50
Good	19	54.3		6	60		4	50
Very good or excellent	7	20		0	0		0	0
Health status change
Worse	1	2.9		0	0		0	0
Same	24	68.6		6	60		6	75
Better	10	28.6		4	40		2	25
