# Supplementary material for: Determinant factors behind changes in health-seeking behaviour before and after implementation of universal health coverage in Indonesia
Source: BMC Public Health. 2022 May 12;22:952. doi: 10.1186/s12889-022-13142-8 (PMC9102261; doi:10.1186/s12889-022-13142-8)
Supplement: Supplementary file 4 — Additional file 4. [file 12889_2022_13142_MOESM4_ESM.xlsx]

## Sheet: Supplementary Table 4
Suplementary Table 4 Characteristics of respondents who did not have health insurance after the implementation of universal health coverage
Characteristic	Total			Male			Female
	n	%		n	%		n	%
Total	38	100		13	100		25	100
Predisposing factors
Age
23-39	22	57.9		4	30.8		18	72
40-59	15	39.5		8	61.5		7	28
> 60	1	2.6		1	7.7		0	0
Education
Primary school or below	1	2.6		0	0		1	4
Junior or senior high school	29	76.3		11	84.6		18	72
College or above	8	21.1		2	15.4		6	24
Occupation
Unemployed	14	36.8		1	7.7		13	52
Private Employed	13	34.2		7	53.8		6	24
Self-employed	11	28.9		5	38.5		6	24
Marital status
Married	34	89.5		12	92.3		22	88
Never married	2	5.3		1	7.7		1	4
Divorced/ Widowed/ Separated	2	5.3		0	0		2	8
Enabling factors
Adjusted household income
0 – 2,999,999 IDR (0 – 211.78 USD)	33	86.8		11	84.6		22	88
3,000,000 – 5,999,999 IDR (211.79 – 423.56 USD)	4	10.5		1	7.7		3	12
> 6,000,000 IDR (> 423. 57 USD)	1	2.6		1	7.7		0	0
Need factors
Current health status
Fair or poor	11	28.9		4	30.8		7	28
Good	25	65.8		7	53.8		18	72
Very good or excellent	2	5.3		2	15.4		0	0
Health status change
Worse	1	2.6		0	0		1	4
Same	32	84.2		11	84.6		21	84
Better	5	13.2		2	15.4		3	12
