# Supplementary material for: Determinant factors behind changes in health-seeking behaviour before and after implementation of universal health coverage in Indonesia
Source: BMC Public Health. 2022 May 12;22:952. doi: 10.1186/s12889-022-13142-8 (PMC9102261; doi:10.1186/s12889-022-13142-8)
Supplement: Supplementary file 6 — Additional file 6. [file 12889_2022_13142_MOESM6_ESM.xlsx]

## Sheet: Dataset20201225
ID	SEX	SEX1	AGE	AGE_GROUP	EDUCATION	EDUCATION1	OCCUPATION	OCCUPATION1	MARITAL	MARITAL1	HOU_INCOME	ADJ_INCOME	ADJ_INCOME1	DEPENDENT	CURRENT_HI	PREVIOUS_HI	PREVIOUS_HI1	HI_CHANGE	HI_CHANGE1	MEMBER_TYPE	MEMBER_TYPE1	CURRENT_HEALTH	CURRENT_HEALTH1	HEALTH_CHANGE	HEALTH_CHANGE1	ACUTE	SERIOUSNESS	SERIOUSNESS1	ACUTE_SEEK	ACUTE_SOC	ACUTE_HSB_CURRENT	ACUTE_HSB_CURRENT1	ACUTE_HSB_CURRENT2	ACUTE_HF	ACUTE_HF1	ACUTE_OOP	ACUTE_INS_COV	ACUTE_PAST_SEEK	ACUTE_PAST_SOC	ACUTE_HSB_PAST	ACUTE_HSB_PAST1	ACUTE_HSB_PAST2	CHRONIC	CHRONIC_TOT	CHRONIC_TOT1	CHRONIC_SEEK	CHRONIC_SOC	CHRONIC_HSB_CURRENT	CHRONIC_HSB_CURRENT1
1	1	Male	54	40-59	3	College or above	4	Self-employed	1	Married	2000000	1000000	0-2,999,999	4	2	1	do not have insurance	1	Gained coverage	4	Informal workers	1	Good	1	Same	1	1	Somewhat serious	1	2	2	3	Public Health Facility	1	Designated health facility	0	2	1	2	2	3	Public Health Facility	0	NA	NA	NA	NA	NA	NA
2	2	Female	44	40-59	2	Junior or senior high school	1	Unemployed	1	Married	1500000	750000	0-2,999,999	4	2	1	do not have insurance	1	Gained coverage	3	PBI	1	Good	2	Better	0	NA	NA	NA	NA	NA	NA	NA	NA	NA	NA	NA	NA	NA	NA	NA	NA	1	2	2	1	2	2	3
3	2	Female	49	40-59	2	Junior or senior high school	1	Unemployed	1	Married	16000000	9.2376e+06	>=6,000,000	3	2	1	do not have insurance	1	Gained coverage	3	PBI	0	Fair or poor	0	Worse	0	NA	NA	NA	NA	NA	NA	NA	NA	NA	NA	NA	NA	NA	NA	NA	NA	1	3	3 or more	1	2	2	3
4	2	Female	40	40-59	2	Junior or senior high school	1	Unemployed	1	Married	3000000	1500000	0-2,999,999	4	2	2	JAMKESMAS	3	Always covered	3	PBI	0	Fair or poor	1	Same	0	NA	NA	NA	NA	NA	NA	NA	NA	NA	NA	NA	NA	NA	NA	NA	NA	1	1	1	1	2	2	3
5	2	Female	47	40-59	1	Primary school or below	1	Unemployed	3	Divorced/ Widowed/ Separated	1200000	692820	0-2,999,999	3	2	1	do not have insurance	1	Gained coverage	3	PBI	0	Fair or poor	1	Same	0	NA	NA	NA	NA	NA	NA	NA	NA	NA	NA	NA	NA	NA	NA	NA	NA	1	1	1	1	4	4	4
6	2	Female	38	23-39	2	Junior or senior high school	1	Unemployed	1	Married	1500000	750000	0-2,999,999	4	2	1	do not have insurance	1	Gained coverage	3	PBI	2	Very good or excellent	1	Same	1	1	Somewhat serious	1	2	2	3	Public Health Facility	1	Designated health facility	0	2	1	4	4	4	Private Health Facility	0	NA	NA	NA	NA	NA	NA
7	2	Female	63	>=60	2	Junior or senior high school	1	Unemployed	1	Married	1500000	866025	0-2,999,999	3	2	1	do not have insurance	1	Gained coverage	3	PBI	1	Good	1	Same	0	NA	NA	NA	NA	NA	NA	NA	NA	NA	NA	NA	NA	NA	NA	NA	NA	1	1	1	1	2	2	3
8	2	Female	50	40-59	1	Primary school or below	1	Unemployed	1	Married	1500000	866025	0-2,999,999	3	2	1	do not have insurance	1	Gained coverage	3	PBI	1	Good	1	Same	1	0	Not serious	1	2	2	3	Public Health Facility	1	Designated health facility	0	2	1	2	2	3	Public Health Facility	0	NA	NA	NA	NA	NA	NA
9	2	Female	37	23-39	2	Junior or senior high school	1	Unemployed	1	Married	1500000	670820	0-2,999,999	5	2	1	do not have insurance	1	Gained coverage	3	PBI	2	Very good or excellent	1	Same	1	0	Not serious	1	2	2	3	Public Health Facility	1	Designated health facility	0	2	1	2	2	3	Public Health Facility	0	NA	NA	NA	NA	NA	NA
10	2	Female	61	>=60	2	Junior or senior high school	4	Self-employed	3	Divorced/ Widowed/ Separated	1500000	1500000	0-2,999,999	1	2	2	JAMKESMAS	3	Always covered	3	PBI	1	Good	1	Same	0	NA	NA	NA	NA	NA	NA	NA	NA	NA	NA	NA	NA	NA	NA	NA	NA	1	1	1	1	2	2	3
11	1	Male	62	>=60	1	Primary school or below	4	Self-employed	1	Married	2000000	1000000	0-2,999,999	4	2	1	do not have insurance	1	Gained coverage	3	PBI	1	Good	1	Same	1	0	Not serious	1	2	2	3	Public Health Facility	1	Designated health facility	0	2	1	2	2	3	Public Health Facility	0	NA	NA	NA	NA	NA	NA
12	2	Female	43	40-59	2	Junior or senior high school	4	Self-employed	1	Married	1000000	577350	0-2,999,999	3	2	2	JAMKESMAS	3	Always covered	3	PBI	1	Good	1	Same	0	NA	NA	NA	NA	NA	NA	NA	NA	NA	NA	NA	NA	NA	NA	NA	NA	1	1	1	1	2	2	3
13	1	Male	39	23-39	1	Primary school or below	4	Self-employed	1	Married	2000000	1.1547e+06	0-2,999,999	3	2	2	JAMKESMAS	3	Always covered	3	PBI	1	Good	1	Same	1	2	Serious	1	2	2	3	Public Health Facility	1	Designated health facility	0	2	1	2	2	3	Public Health Facility	0	NA	NA	NA	NA	NA	NA
14	2	Female	54	40-59	2	Junior or senior high school	4	Self-employed	1	Married	3000000	1.73205e+06	0-2,999,999	3	2	1	do not have insurance	1	Gained coverage	4	Informal workers	0	Fair or poor	2	Better	0	NA	NA	NA	NA	NA	NA	NA	NA	NA	NA	NA	NA	NA	NA	NA	NA	1	1	1	1	2	2	3
15	1	Male	67	>=60	2	Junior or senior high school	4	Self-employed	1	Married	1800000	1.27279e+06	0-2,999,999	2	2	1	do not have insurance	1	Gained coverage	4	Informal workers	1	Good	2	Better	0	NA	NA	NA	NA	NA	NA	NA	NA	NA	NA	NA	NA	NA	NA	NA	NA	1	1	1	1	3	3	4
16	2	Female	40	40-59	1	Primary school or below	3	Private employed	1	Married	2500000	883883	0-2,999,999	8	2	2	JAMSOSTEK	3	Always covered	3	PBI	0	Fair or poor	0	Worse	0	NA	NA	NA	NA	NA	NA	NA	NA	NA	NA	NA	NA	NA	NA	NA	NA	1	3	3 or more	1	2	2	3
17	2	Female	31	23-39	2	Junior or senior high school	1	Unemployed	1	Married	4000000	1.33333e+06	0-2,999,999	9	2	1	do not have insurance	1	Gained coverage	3	PBI	1	Good	1	Same	1	0	Not serious	1	2	2	3	Public Health Facility	1	Designated health facility	0	2	1	2	2	3	Public Health Facility	0	NA	NA	NA	NA	NA	NA
18	1	Male	51	40-59	2	Junior or senior high school	3	Private employed	1	Married	10000000	5000000	3,000,000-5,999,999	4	2	1	do not have insurance	1	Gained coverage	4	Informal workers	1	Good	1	Same	0	NA	NA	NA	NA	NA	NA	NA	NA	NA	NA	NA	NA	NA	NA	NA	NA	1	1	1	1	2	2	3
19	2	Female	39	23-39	2	Junior or senior high school	1	Unemployed	1	Married	3000000	1.73205e+06	0-2,999,999	3	2	2	JAMKESMAS	3	Always covered	3	PBI	1	Good	1	Same	0	NA	NA	NA	NA	NA	NA	NA	NA	NA	NA	NA	NA	NA	NA	NA	NA	1	1	1	1	2	2	3
20	2	Female	29	23-39	2	Junior or senior high school	4	Self-employed	1	Married	7000000	3500000	3,000,000-5,999,999	4	2	1	do not have insurance	1	Gained coverage	4	Informal workers	1	Good	2	Better	1	1	Somewhat serious	1	2	2	3	Public Health Facility	1	Designated health facility	0	2	0	NA	0	1	No Medication	1	1	1	1	2	2	3
21	2	Female	55	40-59	2	Junior or senior high school	4	Self-employed	3	Divorced/ Widowed/ Separated	600000	424264	0-2,999,999	2	2	2	JAMKESMAS	3	Always covered	3	PBI	1	Good	1	Same	1	1	Somewhat serious	1	3	3	4	Private Health Facility	0	Non-designated health facility	500000	0	1	6	6	2	Informal Care	1	1	1	1	2	2	3
22	2	Female	26	23-39	2	Junior or senior high school	1	Unemployed	1	Married	1500000	750000	0-2,999,999	4	1	1	do not have insurance	4	Never covered	1	Not a member	1	Good	1	Same	0	NA	NA	NA	NA	NA	NA	NA	NA	NA	NA	NA	NA	NA	NA	NA	NA	1	1	1	1	7	7	2
23	2	Female	50	40-59	2	Junior or senior high school	1	Unemployed	1	Married	1000000	577350	0-2,999,999	3	2	1	do not have insurance	1	Gained coverage	3	PBI	1	Good	1	Same	0	NA	NA	NA	NA	NA	NA	NA	NA	NA	NA	NA	NA	NA	NA	NA	NA	1	1	1	1	3	3	4
24	1	Male	65	>=60	2	Junior or senior high school	4	Self-employed	3	Divorced/ Widowed/ Separated	1000000	577350	0-2,999,999	3	2	1	do not have insurance	1	Gained coverage	3	PBI	1	Good	2	Better	0	NA	NA	NA	NA	NA	NA	NA	NA	NA	NA	NA	NA	NA	NA	NA	NA	1	4	3 or more	1	2	2	3
25	2	Female	41	40-59	2	Junior or senior high school	1	Unemployed	1	Married	6000000	3000000	3,000,000-5,999,999	4	3	3	Private	3	Always covered	1	Not a member	1	Good	2	Better	0	NA	NA	NA	NA	NA	NA	NA	NA	NA	NA	NA	NA	NA	NA	NA	NA	1	1	1	1	2	2	3
26	1	Male	35	23-39	2	Junior or senior high school	3	Private employed	1	Married	1500000	750000	0-2,999,999	4	2	1	do not have insurance	1	Gained coverage	3	PBI	1	Good	2	Better	0	NA	NA	NA	NA	NA	NA	NA	NA	NA	NA	NA	NA	NA	NA	NA	NA	1	1	1	1	2	2	3
27	2	Female	51	40-59	1	Primary school or below	1	Unemployed	3	Divorced/ Widowed/ Separated	5000000	3.53553e+06	3,000,000-5,999,999	2	2	1	do not have insurance	1	Gained coverage	3	PBI	0	Fair or poor	0	Worse	0	NA	NA	NA	NA	NA	NA	NA	NA	NA	NA	NA	NA	NA	NA	NA	NA	1	4	3 or more	1	2	2	3
28	1	Male	86	>=60	2	Junior or senior high school	5	Retired	1	Married	2000000	2000000	0-2,999,999	1	2	2	ASKES	3	Always covered	5	Non-workers	1	Good	2	Better	1	1	Somewhat serious	1	2	2	3	Public Health Facility	1	Designated health facility	0	2	1	6	6	2	Informal Care	1	3	3 or more	1	6	6	2
29	2	Female	40	40-59	3	College or above	3	Private employed	1	Married	10000000	5000000	3,000,000-5,999,999	4	4	3	Private	3	Always covered	2	Formal workers	0	Fair or poor	1	Same	0	NA	NA	NA	NA	NA	NA	NA	NA	NA	NA	NA	NA	NA	NA	NA	NA	1	1	1	1	2	2	3
30	1	Male	27	23-39	3	College or above	3	Private employed	2	Never married	7000000	3500000	3,000,000-5,999,999	4	2	1	do not have insurance	1	Gained coverage	4	Informal workers	1	Good	0	Worse	0	NA	NA	NA	NA	NA	NA	NA	NA	NA	NA	NA	NA	NA	NA	NA	NA	1	1	1	1	2	2	3
31	1	Male	80	>=60	2	Junior or senior high school	5	Retired	3	Divorced/ Widowed/ Separated	2100000	2100000	0-2,999,999	1	2	2	ASKES	3	Always covered	5	Non-workers	0	Fair or poor	0	Worse	0	NA	NA	NA	NA	NA	NA	NA	NA	NA	NA	NA	NA	NA	NA	NA	NA	1	2	2	1	1	1	3
32	2	Female	51	40-59	2	Junior or senior high school	1	Unemployed	3	Divorced/ Widowed/ Separated	6000000	2.68328e+06	0-2,999,999	5	2	1	do not have insurance	1	Gained coverage	3	PBI	1	Good	1	Same	0	NA	NA	NA	NA	NA	NA	NA	NA	NA	NA	NA	NA	NA	NA	NA	NA	1	1	1	1	2	2	3
33	2	Female	25	23-39	3	College or above	2	Civil servant	2	Never married	9500000	5.48483e+06	3,000,000-5,999,999	3	2	1	do not have insurance	1	Gained coverage	2	Formal workers	1	Good	1	Same	0	NA	NA	NA	NA	NA	NA	NA	NA	NA	NA	NA	NA	NA	NA	NA	NA	1	1	1	1	4	4	4
34	2	Female	47	40-59	2	Junior or senior high school	1	Unemployed	3	Divorced/ Widowed/ Separated	1000000	447214	0-2,999,999	5	2	1	do not have insurance	1	Gained coverage	3	PBI	0	Fair or poor	2	Better	1	1	Somewhat serious	1	2	2	3	Public Health Facility	1	Designated health facility	0	2	0	NA	0	1	No Medication	0	NA	NA	NA	NA	NA	NA
35	2	Female	47	40-59	2	Junior or senior high school	1	Unemployed	1	Married	1500000	670820	0-2,999,999	5	2	1	do not have insurance	1	Gained coverage	3	PBI	1	Good	2	Better	0	NA	NA	NA	NA	NA	NA	NA	NA	NA	NA	NA	NA	NA	NA	NA	NA	1	1	1	1	2	2	3
36	2	Female	45	40-59	1	Primary school or below	1	Unemployed	3	Divorced/ Widowed/ Separated	100000	40824.8	0-2,999,999	6	2	2	JAMKESMAS	3	Always covered	3	PBI	0	Fair or poor	2	Better	0	NA	NA	NA	NA	NA	NA	NA	NA	NA	NA	NA	NA	NA	NA	NA	NA	1	1	1	1	2	2	3
37	2	Female	72	>=60	2	Junior or senior high school	4	Self-employed	3	Divorced/ Widowed/ Separated	750000	530330	0-2,999,999	2	2	2	JAMKESMAS	3	Always covered	3	PBI	0	Fair or poor	2	Better	1	1	Somewhat serious	1	2	2	3	Public Health Facility	1	Designated health facility	0	2	1	2	2	3	Public Health Facility	0	NA	NA	NA	NA	NA	NA
38	2	Female	51	40-59	2	Junior or senior high school	1	Unemployed	1	Married	2000000	1000000	0-2,999,999	4	2	1	do not have insurance	1	Gained coverage	3	PBI	0	Fair or poor	2	Better	0	NA	NA	NA	NA	NA	NA	NA	NA	NA	NA	NA	NA	NA	NA	NA	NA	1	1	1	1	2	2	3
39	1	Male	73	>=60	2	Junior or senior high school	1	Unemployed	1	Married	1500000	866025	0-2,999,999	3	2	1	do not have insurance	1	Gained coverage	3	PBI	1	Good	2	Better	0	NA	NA	NA	NA	NA	NA	NA	NA	NA	NA	NA	NA	NA	NA	NA	NA	1	2	2	1	2	2	3
40	2	Female	55	40-59	2	Junior or senior high school	1	Unemployed	1	Married	5000000	2500000	0-2,999,999	4	2	2	JAMKESMAS	3	Always covered	3	PBI	0	Fair or poor	2	Better	0	NA	NA	NA	NA	NA	NA	NA	NA	NA	NA	NA	NA	NA	NA	NA	NA	1	1	1	1	2	2	3
41	2	Female	68	>=60	2	Junior or senior high school	5	Retired	3	Divorced/ Widowed/ Separated	2000000	2000000	0-2,999,999	1	2	2	ASKES	3	Always covered	5	Non-workers	1	Good	1	Same	0	NA	NA	NA	NA	NA	NA	NA	NA	NA	NA	NA	NA	NA	NA	NA	NA	1	1	1	1	2	2	3
42	2	Female	65	>=60	1	Primary school or below	5	Retired	3	Divorced/ Widowed/ Separated	1120000	1120000	0-2,999,999	1	2	2	ASKES	3	Always covered	5	Non-workers	0	Fair or poor	1	Same	0	NA	NA	NA	NA	NA	NA	NA	NA	NA	NA	NA	NA	NA	NA	NA	NA	1	2	2	1	2	2	3
43	2	Female	76	>=60	1	Primary school or below	5	Retired	3	Divorced/ Widowed/ Separated	1640000	1640000	0-2,999,999	1	2	2	ASKES	3	Always covered	5	Non-workers	1	Good	1	Same	0	NA	NA	NA	NA	NA	NA	NA	NA	NA	NA	NA	NA	NA	NA	NA	NA	1	2	2	1	2	2	3
44	2	Female	60	>=60	1	Primary school or below	4	Self-employed	3	Divorced/ Widowed/ Separated	1200000	1200000	0-2,999,999	1	2	1	do not have insurance	1	Gained coverage	3	PBI	1	Good	2	Better	0	NA	NA	NA	NA	NA	NA	NA	NA	NA	NA	NA	NA	NA	NA	NA	NA	1	2	2	1	2	2	3
45	2	Female	47	40-59	1	Primary school or below	1	Unemployed	2	Never married	1200000	1200000	0-2,999,999	1	2	1	do not have insurance	1	Gained coverage	3	PBI	1	Good	2	Better	0	NA	NA	NA	NA	NA	NA	NA	NA	NA	NA	NA	NA	NA	NA	NA	NA	1	2	2	1	2	2	3
46	2	Female	66	>=60	1	Primary school or below	1	Unemployed	1	Married	1400000	626099	0-2,999,999	5	2	2	JAMKESMAS	3	Always covered	3	PBI	0	Fair or poor	2	Better	0	NA	NA	NA	NA	NA	NA	NA	NA	NA	NA	NA	NA	NA	NA	NA	NA	1	2	2	1	2	2	3
47	2	Female	32	23-39	3	College or above	2	Civil servant	1	Married	5000000	3.53553e+06	3,000,000-5,999,999	2	4	3	Private	3	Always covered	2	Formal workers	1	Good	1	Same	0	NA	NA	NA	NA	NA	NA	NA	NA	NA	NA	NA	NA	NA	NA	NA	NA	1	1	1	1	4	4	4
48	2	Female	29	23-39	2	Junior or senior high school	1	Unemployed	1	Married	2000000	1000000	0-2,999,999	4	1	1	do not have insurance	4	Never covered	1	Not a member	1	Good	1	Same	1	0	Not serious	0	NA	0	1	No Medication	NA	NA	NA	NA	0	NA	0	1	No Medication	0	NA	NA	NA	NA	NA	NA
49	2	Female	34	23-39	1	Primary school or below	1	Unemployed	1	Married	1200000	600000	0-2,999,999	4	2	1	do not have insurance	1	Gained coverage	3	PBI	1	Good	1	Same	1	1	Somewhat serious	1	6	6	2	Informal Care	NA	NA	NA	NA	1	6	6	2	Informal Care	0	NA	NA	NA	NA	NA	NA
50	2	Female	36	23-39	1	Primary school or below	1	Unemployed	1	Married	1000000	408248	0-2,999,999	6	2	2	JAMKESMAS	3	Always covered	2	Formal workers	1	Good	1	Same	1	0	Not serious	1	7	7	2	Informal Care	NA	NA	NA	NA	1	7	7	2	Informal Care	0	NA	NA	NA	NA	NA	NA
51	2	Female	31	23-39	2	Junior or senior high school	1	Unemployed	1	Married	1000000	500000	0-2,999,999	4	1	1	do not have insurance	4	Never covered	1	Not a member	1	Good	1	Same	1	0	Not serious	0	NA	0	1	No Medication	NA	NA	NA	NA	0	NA	0	1	No Medication	1	1	1	1	7	7	2
52	2	Female	24	23-39	2	Junior or senior high school	1	Unemployed	1	Married	2800000	1.61658e+06	0-2,999,999	3	2	2	JAMKESMAS	3	Always covered	3	PBI	1	Good	1	Same	0	NA	NA	NA	NA	NA	NA	NA	NA	NA	NA	NA	NA	NA	NA	NA	NA	1	1	1	0	NA	0	1
53	2	Female	37	23-39	2	Junior or senior high school	1	Unemployed	1	Married	1000000	500000	0-2,999,999	4	2	1	do not have insurance	1	Gained coverage	4	Informal workers	1	Good	2	Better	0	NA	NA	NA	NA	NA	NA	NA	NA	NA	NA	NA	NA	NA	NA	NA	NA	1	1	1	1	4	4	4
54	2	Female	23	23-39	2	Junior or senior high school	1	Unemployed	1	Married	2500000	1.44338e+06	0-2,999,999	3	2	1	do not have insurance	1	Gained coverage	2	Formal workers	1	Good	2	Better	1	0	Not serious	1	4	4	4	Private Health Facility	1	Designated health facility	0	2	1	7	7	2	Informal Care	1	1	1	1	4	4	4
55	2	Female	34	23-39	2	Junior or senior high school	1	Unemployed	1	Married	3000000	1.73205e+06	0-2,999,999	3	2	1	do not have insurance	1	Gained coverage	2	Formal workers	1	Good	2	Better	1	1	Somewhat serious	1	4	4	4	Private Health Facility	1	Designated health facility	0	2	1	6	6	2	Informal Care	0	NA	NA	NA	NA	NA	NA
56	2	Female	23	23-39	2	Junior or senior high school	1	Unemployed	1	Married	1000000	577350	0-2,999,999	3	2	4	SOCIAL&PRIVATE	3	Always covered	4	Informal workers	1	Good	1	Same	0	NA	NA	NA	NA	NA	NA	NA	NA	NA	NA	NA	NA	NA	NA	NA	NA	1	1	1	1	2	2	3
57	2	Female	29	23-39	2	Junior or senior high school	3	Private employed	1	Married	2500000	1.44338e+06	0-2,999,999	3	1	1	do not have insurance	4	Never covered	1	Not a member	1	Good	1	Same	1	0	Not serious	1	5	5	2	Informal Care	NA	NA	NA	NA	1	6	6	2	Informal Care	0	NA	NA	NA	NA	NA	NA
58	2	Female	35	23-39	2	Junior or senior high school	1	Unemployed	1	Married	6000000	3000000	3,000,000-5,999,999	4	1	1	do not have insurance	4	Never covered	1	Not a member	1	Good	1	Same	0	NA	NA	NA	NA	NA	NA	NA	NA	NA	NA	NA	NA	NA	NA	NA	NA	1	1	1	1	7	7	2
59	1	Male	23	23-39	3	College or above	2	Civil servant	2	Never married	3000000	3000000	3,000,000-5,999,999	1	2	2	ASKES	3	Always covered	2	Formal workers	1	Good	1	Same	1	0	Not serious	1	2	2	3	Public Health Facility	1	Designated health facility	0	2	1	1	1	3	Public Health Facility	1	1	1	1	2	2	3
60	2	Female	70	>=60	2	Junior or senior high school	1	Unemployed	2	Never married	1000000	1000000	0-2,999,999	1	2	1	do not have insurance	1	Gained coverage	4	Informal workers	0	Fair or poor	2	Better	0	NA	NA	NA	NA	NA	NA	NA	NA	NA	NA	NA	NA	NA	NA	NA	NA	1	2	2	1	3	3	4
61	2	Female	95	>=60	1	Primary school or below	1	Unemployed	3	Divorced/ Widowed/ Separated	500000	500000	0-2,999,999	1	2	1	do not have insurance	1	Gained coverage	3	PBI	0	Fair or poor	1	Same	0	NA	NA	NA	NA	NA	NA	NA	NA	NA	NA	NA	NA	NA	NA	NA	NA	1	1	1	1	2	2	3
62	2	Female	55	40-59	3	College or above	1	Unemployed	1	Married	6000000	2.68328e+06	0-2,999,999	5	1	1	do not have insurance	4	Never covered	1	Not a member	1	Good	1	Same	0	NA	NA	NA	NA	NA	NA	NA	NA	NA	NA	NA	NA	NA	NA	NA	NA	1	3	3 or more	1	3	3	4
63	2	Female	81	>=60	1	Primary school or below	1	Unemployed	3	Divorced/ Widowed/ Separated	1000000	1000000	0-2,999,999	1	2	2	JAMKESMAS	3	Always covered	3	PBI	0	Fair or poor	2	Better	0	NA	NA	NA	NA	NA	NA	NA	NA	NA	NA	NA	NA	NA	NA	NA	NA	1	3	3 or more	1	3	3	4
64	2	Female	64	>=60	2	Junior or senior high school	4	Self-employed	3	Divorced/ Widowed/ Separated	1000000	1000000	0-2,999,999	1	2	1	do not have insurance	1	Gained coverage	4	Informal workers	1	Good	2	Better	0	NA	NA	NA	NA	NA	NA	NA	NA	NA	NA	NA	NA	NA	NA	NA	NA	1	2	2	1	4	4	4
65	2	Female	75	>=60	2	Junior or senior high school	4	Self-employed	1	Married	4500000	2.59808e+06	0-2,999,999	3	2	2	JAMKESMAS	3	Always covered	3	PBI	1	Good	2	Better	1	1	Somewhat serious	1	2	2	3	Public Health Facility	1	Designated health facility	0	2	1	2	2	3	Public Health Facility	0	NA	NA	NA	NA	NA	NA
66	2	Female	55	40-59	1	Primary school or below	1	Unemployed	1	Married	1000000	577350	0-2,999,999	3	2	1	do not have insurance	1	Gained coverage	3	PBI	1	Good	1	Same	0	NA	NA	NA	NA	NA	NA	NA	NA	NA	NA	NA	NA	NA	NA	NA	NA	1	3	3 or more	1	2	2	3
67	1	Male	67	>=60	2	Junior or senior high school	4	Self-employed	1	Married	1000000	577350	0-2,999,999	3	2	1	do not have insurance	1	Gained coverage	3	PBI	0	Fair or poor	1	Same	0	NA	NA	NA	NA	NA	NA	NA	NA	NA	NA	NA	NA	NA	NA	NA	NA	1	4	3 or more	1	2	2	3
68	2	Female	69	>=60	2	Junior or senior high school	5	Retired	3	Divorced/ Widowed/ Separated	4000000	2.82843e+06	0-2,999,999	2	2	2	JAMKESMAS	3	Always covered	3	PBI	1	Good	2	Better	1	0	Not serious	1	1	1	3	Public Health Facility	0	Non-designated health facility	0	2	1	1	1	3	Public Health Facility	1	6	3 or more	1	2	2	3
69	2	Female	76	>=60	1	Primary school or below	1	Unemployed	3	Divorced/ Widowed/ Separated	2000000	1.1547e+06	0-2,999,999	3	2	1	do not have insurance	1	Gained coverage	4	Informal workers	1	Good	2	Better	0	NA	NA	NA	NA	NA	NA	NA	NA	NA	NA	NA	NA	NA	NA	NA	NA	1	3	3 or more	1	2	2	3
70	2	Female	45	40-59	2	Junior or senior high school	1	Unemployed	1	Married	2000000	1.41421e+06	0-2,999,999	2	2	2	JAMKESMAS	3	Always covered	3	PBI	1	Good	2	Better	1	0	Not serious	1	2	2	3	Public Health Facility	1	Designated health facility	0	2	1	4	4	4	Private Health Facility	0	NA	NA	NA	NA	NA	NA
71	2	Female	57	40-59	1	Primary school or below	1	Unemployed	1	Married	1200000	848528	0-2,999,999	2	2	2	JAMKESMAS	3	Always covered	3	PBI	1	Good	2	Better	1	0	Not serious	1	2	2	3	Public Health Facility	1	Designated health facility	0	2	1	4	4	4	Private Health Facility	1	3	3 or more	1	2	2	3
72	1	Male	53	40-59	1	Primary school or below	4	Self-employed	1	Married	1500000	670820	0-2,999,999	5	2	2	JAMKESMAS	3	Always covered	3	PBI	1	Good	0	Worse	0	NA	NA	NA	NA	NA	NA	NA	NA	NA	NA	NA	NA	NA	NA	NA	NA	1	2	2	1	2	2	3
73	2	Female	28	23-39	3	College or above	3	Private employed	1	Married	10000000	7.07107e+06	>=6,000,000	2	4	2	JAMSOSTEK	3	Always covered	2	Formal workers	1	Good	1	Same	0	NA	NA	NA	NA	NA	NA	NA	NA	NA	NA	NA	NA	NA	NA	NA	NA	1	1	1	1	1	1	3
74	2	Female	57	40-59	2	Junior or senior high school	2	Civil servant	1	Married	10000000	7.07107e+06	>=6,000,000	2	2	2	ASKES	3	Always covered	2	Formal workers	0	Fair or poor	1	Same	0	NA	NA	NA	NA	NA	NA	NA	NA	NA	NA	NA	NA	NA	NA	NA	NA	1	3	3 or more	1	1	1	3
75	2	Female	64	>=60	1	Primary school or below	4	Self-employed	1	Married	6000000	3.4641e+06	3,000,000-5,999,999	3	2	1	do not have insurance	1	Gained coverage	3	PBI	1	Good	1	Same	1	0	Not serious	1	2	2	3	Public Health Facility	1	Designated health facility	3000	2	1	2	2	3	Public Health Facility	1	2	2	1	2	2	3
76	2	Female	60	>=60	2	Junior or senior high school	1	Unemployed	1	Married	2000000	2000000	0-2,999,999	1	2	1	do not have insurance	1	Gained coverage	3	PBI	1	Good	2	Better	1	0	Not serious	1	2	2	3	Public Health Facility	1	Designated health facility	0	2	1	2	2	3	Public Health Facility	1	2	2	1	2	2	3
77	2	Female	53	40-59	2	Junior or senior high school	1	Unemployed	1	Married	1500000	670820	0-2,999,999	5	2	1	do not have insurance	1	Gained coverage	3	PBI	1	Good	2	Better	1	1	Somewhat serious	1	2	2	3	Public Health Facility	1	Designated health facility	0	2	1	2	2	3	Public Health Facility	1	1	1	1	2	2	3
78	2	Female	46	40-59	2	Junior or senior high school	4	Self-employed	1	Married	1200000	848528	0-2,999,999	2	2	1	do not have insurance	1	Gained coverage	3	PBI	1	Good	1	Same	1	1	Somewhat serious	1	2	2	3	Public Health Facility	1	Designated health facility	0	2	1	6	6	2	Informal Care	1	1	1	1	2	2	3
79	2	Female	37	23-39	1	Primary school or below	1	Unemployed	1	Married	1500000	1.06066e+06	0-2,999,999	2	2	1	do not have insurance	1	Gained coverage	3	PBI	0	Fair or poor	2	Better	1	1	Somewhat serious	1	4	4	4	Private Health Facility	0	Non-designated health facility	100000	0	1	4	4	4	Private Health Facility	1	2	2	1	2	2	3
80	1	Male	40	40-59	1	Primary school or below	4	Self-employed	1	Married	1500000	866025	0-2,999,999	3	2	1	do not have insurance	1	Gained coverage	3	PBI	1	Good	1	Same	0	NA	NA	NA	NA	NA	NA	NA	NA	NA	NA	NA	NA	NA	NA	NA	NA	1	1	1	1	2	2	3
81	2	Female	31	23-39	2	Junior or senior high school	4	Self-employed	2	Never married	1000000	1000000	0-2,999,999	1	2	1	do not have insurance	1	Gained coverage	3	PBI	1	Good	1	Same	0	NA	NA	NA	NA	NA	NA	NA	NA	NA	NA	NA	NA	NA	NA	NA	NA	1	1	1	1	2	2	3
82	2	Female	26	23-39	2	Junior or senior high school	1	Unemployed	2	Never married	1500000	1.06066e+06	0-2,999,999	2	2	1	do not have insurance	1	Gained coverage	3	PBI	1	Good	1	Same	1	0	Not serious	0	NA	0	1	No Medication	NA	NA	NA	NA	0	NA	0	1	No Medication	1	1	1	1	7	7	2
83	1	Male	23	23-39	2	Junior or senior high school	1	Unemployed	2	Never married	5000000	2.04124e+06	0-2,999,999	6	1	1	do not have insurance	4	Never covered	1	Not a member	1	Good	1	Same	1	0	Not serious	1	7	7	2	Informal Care	NA	NA	NA	NA	1	7	7	2	Informal Care	0	NA	NA	NA	NA	NA	NA
84	2	Female	41	40-59	1	Primary school or below	1	Unemployed	1	Married	1000000	707107	0-2,999,999	2	2	1	do not have insurance	1	Gained coverage	3	PBI	1	Good	1	Same	1	0	Not serious	1	2	2	3	Public Health Facility	1	Designated health facility	0	2	1	2	2	3	Public Health Facility	1	1	1	1	2	2	3
85	2	Female	30	23-39	2	Junior or senior high school	4	Self-employed	1	Married	2000000	2000000	0-2,999,999	1	2	1	do not have insurance	1	Gained coverage	3	PBI	1	Good	1	Same	1	0	Not serious	1	2	2	3	Public Health Facility	1	Designated health facility	0	2	1	7	7	2	Informal Care	0	NA	NA	NA	NA	NA	NA
86	2	Female	50	40-59	1	Primary school or below	1	Unemployed	1	Married	1000000	577350	0-2,999,999	3	2	1	do not have insurance	1	Gained coverage	3	PBI	1	Good	1	Same	0	NA	NA	NA	NA	NA	NA	NA	NA	NA	NA	NA	NA	NA	NA	NA	NA	1	4	3 or more	1	2	2	3
87	2	Female	36	23-39	2	Junior or senior high school	1	Unemployed	1	Married	2000000	1.41421e+06	0-2,999,999	2	2	1	do not have insurance	1	Gained coverage	3	PBI	1	Good	1	Same	1	1	Somewhat serious	1	4	4	4	Private Health Facility	0	Non-designated health facility	200000	0	1	4	4	4	Private Health Facility	0	NA	NA	NA	NA	NA	NA
88	2	Female	38	23-39	2	Junior or senior high school	4	Self-employed	1	Married	1500000	866025	0-2,999,999	3	2	1	do not have insurance	1	Gained coverage	3	PBI	1	Good	1	Same	0	NA	NA	NA	NA	NA	NA	NA	NA	NA	NA	NA	NA	NA	NA	NA	NA	1	1	1	1	2	2	3
89	2	Female	36	23-39	2	Junior or senior high school	4	Self-employed	1	Married	3000000	1500000	0-2,999,999	4	2	1	do not have insurance	1	Gained coverage	3	PBI	1	Good	1	Same	1	0	Not serious	1	2	2	3	Public Health Facility	1	Designated health facility	0	2	1	7	7	2	Informal Care	1	1	1	1	2	2	3
90	1	Male	28	23-39	3	College or above	3	Private employed	1	Married	3000000	2.12132e+06	0-2,999,999	2	2	1	do not have insurance	1	Gained coverage	3	PBI	1	Good	1	Same	1	0	Not serious	1	5	5	2	Informal Care	NA	NA	NA	NA	1	5	5	2	Informal Care	1	1	1	1	2	2	3
91	1	Male	43	40-59	2	Junior or senior high school	4	Self-employed	1	Married	5000000	2.88675e+06	0-2,999,999	3	2	1	do not have insurance	1	Gained coverage	4	Informal workers	1	Good	2	Better	1	1	Somewhat serious	1	2	2	3	Public Health Facility	1	Designated health facility	3000	2	1	4	4	4	Private Health Facility	0	NA	NA	NA	NA	NA	NA
92	2	Female	53	40-59	1	Primary school or below	1	Unemployed	1	Married	3000000	1500000	0-2,999,999	4	2	1	do not have insurance	1	Gained coverage	3	PBI	1	Good	2	Better	0	NA	NA	NA	NA	NA	NA	NA	NA	NA	NA	NA	NA	NA	NA	NA	NA	1	2	2	1	2	2	3
93	2	Female	51	40-59	2	Junior or senior high school	4	Self-employed	1	Married	3000000	1500000	0-2,999,999	4	2	1	do not have insurance	1	Gained coverage	4	Informal workers	0	Fair or poor	1	Same	0	NA	NA	NA	NA	NA	NA	NA	NA	NA	NA	NA	NA	NA	NA	NA	NA	1	1	1	1	2	2	3
94	2	Female	79	>=60	1	Primary school or below	1	Unemployed	3	Divorced/ Widowed/ Separated	2000000	1.1547e+06	0-2,999,999	3	2	2	JAMKESMAS	3	Always covered	3	PBI	1	Good	2	Better	0	NA	NA	NA	NA	NA	NA	NA	NA	NA	NA	NA	NA	NA	NA	NA	NA	1	2	2	1	2	2	3
95	2	Female	28	23-39	2	Junior or senior high school	1	Unemployed	1	Married	4000000	2000000	0-2,999,999	4	2	1	do not have insurance	1	Gained coverage	3	PBI	1	Good	1	Same	1	1	Somewhat serious	1	2	2	3	Public Health Facility	1	Designated health facility	3000	2	1	5	5	2	Informal Care	0	NA	NA	NA	NA	NA	NA
96	1	Male	28	23-39	3	College or above	2	Civil servant	1	Married	5000000	2.88675e+06	0-2,999,999	3	2	1	do not have insurance	1	Gained coverage	2	Formal workers	1	Good	2	Better	1	0	Not serious	1	2	2	3	Public Health Facility	1	Designated health facility	3000	2	1	6	6	2	Informal Care	0	NA	NA	NA	NA	NA	NA
97	1	Male	64	>=60	1	Primary school or below	1	Unemployed	1	Married	4000000	2000000	0-2,999,999	4	2	2	JAMKESMAS	3	Always covered	3	PBI	0	Fair or poor	2	Better	0	NA	NA	NA	NA	NA	NA	NA	NA	NA	NA	NA	NA	NA	NA	NA	NA	1	2	2	1	2	2	3
98	2	Female	40	40-59	2	Junior or senior high school	1	Unemployed	1	Married	3000000	1500000	0-2,999,999	4	2	1	do not have insurance	1	Gained coverage	3	PBI	1	Good	1	Same	1	0	Not serious	1	2	2	3	Public Health Facility	1	Designated health facility	3000	2	0	NA	0	1	No Medication	0	NA	NA	NA	NA	NA	NA
99	1	Male	35	23-39	3	College or above	3	Private employed	1	Married	4000000	2.3094e+06	0-2,999,999	3	2	2	JAMSOSTEK	3	Always covered	2	Formal workers	1	Good	1	Same	1	1	Somewhat serious	1	4	4	4	Private Health Facility	1	Designated health facility	0	2	1	5	5	2	Informal Care	0	NA	NA	NA	NA	NA	NA
100	2	Female	43	40-59	2	Junior or senior high school	1	Unemployed	1	Married	2500000	1250000	0-2,999,999	4	2	2	JAMKESMAS	3	Always covered	2	Formal workers	1	Good	2	Better	1	0	Not serious	1	2	2	3	Public Health Facility	1	Designated health facility	3000	2	1	6	6	2	Informal Care	0	NA	NA	NA	NA	NA	NA
101	1	Male	53	40-59	1	Primary school or below	4	Self-employed	1	Married	5000000	3.53553e+06	3,000,000-5,999,999	2	2	2	JAMKESMAS	3	Always covered	4	Informal workers	0	Fair or poor	1	Same	0	NA	NA	NA	NA	NA	NA	NA	NA	NA	NA	NA	NA	NA	NA	NA	NA	1	1	1	1	1	1	3
102	1	Male	32	23-39	2	Junior or senior high school	4	Self-employed	1	Married	5000000	2.88675e+06	0-2,999,999	3	1	1	do not have insurance	4	Never covered	1	Not a member	0	Fair or poor	1	Same	0	NA	NA	NA	NA	NA	NA	NA	NA	NA	NA	NA	NA	NA	NA	NA	NA	1	1	1	0	NA	0	1
103	2	Female	49	40-59	2	Junior or senior high school	4	Self-employed	3	Divorced/ Widowed/ Separated	2000000	1.1547e+06	0-2,999,999	3	1	1	do not have insurance	4	Never covered	1	Not a member	1	Good	2	Better	1	0	Not serious	1	2	2	3	Public Health Facility	0	Non-designated health facility	3000	0	1	4	4	4	Private Health Facility	0	NA	NA	NA	NA	NA	NA
104	2	Female	59	40-59	2	Junior or senior high school	1	Unemployed	1	Married	2000000	1.41421e+06	0-2,999,999	2	2	4	SOCIAL&PRIVATE	3	Always covered	2	Formal workers	1	Good	1	Same	1	0	Not serious	1	2	2	3	Public Health Facility	1	Designated health facility	0	2	1	5	5	2	Informal Care	1	2	2	1	4	4	4
105	2	Female	38	23-39	3	College or above	2	Civil servant	1	Married	7000000	3500000	3,000,000-5,999,999	4	2	2	ASKES	3	Always covered	2	Formal workers	1	Good	0	Worse	1	2	Serious	1	2	2	3	Public Health Facility	1	Designated health facility	0	0	0	NA	0	1	No Medication	1	2	2	1	3	3	4
106	2	Female	29	23-39	2	Junior or senior high school	1	Unemployed	1	Married	1000000	500000	0-2,999,999	4	2	1	do not have insurance	1	Gained coverage	3	PBI	1	Good	2	Better	1	0	Not serious	1	2	2	3	Public Health Facility	1	Designated health facility	0	2	1	7	7	2	Informal Care	0	NA	NA	NA	NA	NA	NA
107	2	Female	78	>=60	2	Junior or senior high school	1	Unemployed	3	Divorced/ Widowed/ Separated	1200000	1200000	0-2,999,999	1	2	2	JAMKESMAS	3	Always covered	3	PBI	0	Fair or poor	2	Better	1	1	Somewhat serious	1	2	2	3	Public Health Facility	1	Designated health facility	0	2	1	4	4	4	Private Health Facility	1	2	2	1	3	3	4
108	2	Female	40	40-59	2	Junior or senior high school	1	Unemployed	1	Married	2000000	1.1547e+06	0-2,999,999	3	4	1	do not have insurance	1	Gained coverage	2	Formal workers	1	Good	2	Better	0	NA	NA	NA	NA	NA	NA	NA	NA	NA	NA	NA	NA	NA	NA	NA	NA	1	1	1	1	2	2	3
109	2	Female	32	23-39	2	Junior or senior high school	1	Unemployed	1	Married	500000	250000	0-2,999,999	4	2	2	JAMKESMAS	3	Always covered	3	PBI	1	Good	2	Better	1	1	Somewhat serious	1	2	2	3	Public Health Facility	1	Designated health facility	0	2	1	5	5	2	Informal Care	0	NA	NA	NA	NA	NA	NA
110	2	Female	53	40-59	2	Junior or senior high school	1	Unemployed	1	Married	1500000	612372	0-2,999,999	6	4	2	JAMKESMAS	3	Always covered	2	Formal workers	1	Good	1	Same	0	NA	NA	NA	NA	NA	NA	NA	NA	NA	NA	NA	NA	NA	NA	NA	NA	1	1	1	1	4	4	4
111	2	Female	48	40-59	2	Junior or senior high school	4	Self-employed	1	Married	1500000	866025	0-2,999,999	3	2	3	Private	3	Always covered	4	Informal workers	1	Good	0	Worse	1	1	Somewhat serious	1	2	2	3	Public Health Facility	1	Designated health facility	0	2	1	2	2	3	Public Health Facility	1	1	1	1	2	2	3
112	1	Male	50	40-59	2	Junior or senior high school	2	Civil servant	1	Married	2200000	1100000	0-2,999,999	4	2	2	JAMKESMAS	3	Always covered	3	PBI	1	Good	2	Better	1	0	Not serious	1	4	4	4	Private Health Facility	0	Non-designated health facility	0	0	1	4	4	4	Private Health Facility	1	2	2	1	2	2	3
113	2	Female	52	40-59	2	Junior or senior high school	2	Civil servant	1	Married	3700000	2.1362e+06	0-2,999,999	3	2	2	ASKES	3	Always covered	2	Formal workers	1	Good	1	Same	0	NA	NA	NA	NA	NA	NA	NA	NA	NA	NA	NA	NA	NA	NA	NA	NA	1	1	1	1	2	2	3
114	1	Male	29	23-39	3	College or above	2	Civil servant	1	Married	5700000	3.2909e+06	3,000,000-5,999,999	3	2	1	do not have insurance	1	Gained coverage	2	Formal workers	1	Good	1	Same	1	0	Not serious	0	NA	0	1	No Medication	NA	NA	NA	NA	0	NA	0	1	No Medication	1	2	2	1	3	3	4
115	2	Female	44	40-59	3	College or above	1	Unemployed	1	Married	5000000	2.88675e+06	0-2,999,999	3	4	1	do not have insurance	1	Gained coverage	2	Formal workers	1	Good	1	Same	0	NA	NA	NA	NA	NA	NA	NA	NA	NA	NA	NA	NA	NA	NA	NA	NA	1	2	2	1	4	4	4
116	2	Female	41	40-59	3	College or above	1	Unemployed	1	Married	3500000	1.56525e+06	0-2,999,999	5	2	1	do not have insurance	1	Gained coverage	3	PBI	1	Good	1	Same	1	0	Not serious	1	2	2	3	Public Health Facility	1	Designated health facility	0	2	1	7	7	2	Informal Care	0	NA	NA	NA	NA	NA	NA
117	2	Female	39	23-39	2	Junior or senior high school	1	Unemployed	1	Married	2500000	1.76777e+06	0-2,999,999	2	2	1	do not have insurance	1	Gained coverage	3	PBI	1	Good	2	Better	1	0	Not serious	1	1	1	3	Public Health Facility	1	Designated health facility	0	2	1	2	2	3	Public Health Facility	0	NA	NA	NA	NA	NA	NA
118	1	Male	68	>=60	2	Junior or senior high school	4	Self-employed	1	Married	1500000	1.06066e+06	0-2,999,999	2	2	2	JAMKESMAS	3	Always covered	3	PBI	0	Fair or poor	2	Better	1	0	Not serious	1	2	2	3	Public Health Facility	1	Designated health facility	0	2	1	5	5	2	Informal Care	1	1	1	1	1	1	3
119	2	Female	80	>=60	1	Primary school or below	1	Unemployed	3	Divorced/ Widowed/ Separated	250000	250000	0-2,999,999	1	2	1	do not have insurance	1	Gained coverage	3	PBI	0	Fair or poor	2	Better	1	0	Not serious	0	NA	0	1	No Medication	NA	NA	NA	NA	0	NA	0	1	No Medication	1	1	1	0	NA	0	1
120	1	Male	57	40-59	2	Junior or senior high school	4	Self-employed	3	Divorced/ Widowed/ Separated	2100000	1050000	0-2,999,999	4	2	2	JAMKESMAS	3	Always covered	4	Informal workers	0	Fair or poor	1	Same	1	1	Somewhat serious	1	2	2	3	Public Health Facility	1	Designated health facility	0	2	1	1	1	3	Public Health Facility	1	2	2	1	2	2	3
121	2	Female	73	>=60	1	Primary school or below	1	Unemployed	3	Divorced/ Widowed/ Separated	500000	500000	0-2,999,999	1	2	1	do not have insurance	1	Gained coverage	4	Informal workers	0	Fair or poor	1	Same	1	1	Somewhat serious	1	2	2	3	Public Health Facility	1	Designated health facility	0	2	1	3	3	4	Private Health Facility	1	1	1	1	2	2	3
122	1	Male	69	>=60	1	Primary school or below	1	Unemployed	1	Married	2000000	1.41421e+06	0-2,999,999	2	2	1	do not have insurance	1	Gained coverage	4	Informal workers	0	Fair or poor	1	Same	1	1	Somewhat serious	1	2	2	3	Public Health Facility	1	Designated health facility	0	2	1	2	2	3	Public Health Facility	1	1	1	1	2	2	3
123	2	Female	51	40-59	2	Junior or senior high school	4	Self-employed	3	Divorced/ Widowed/ Separated	1500000	866025	0-2,999,999	3	2	2	JAMKESMAS	3	Always covered	3	PBI	0	Fair or poor	2	Better	1	1	Somewhat serious	1	2	2	3	Public Health Facility	1	Designated health facility	0	2	1	2	2	3	Public Health Facility	1	1	1	1	2	2	3
124	2	Female	59	40-59	1	Primary school or below	4	Self-employed	1	Married	1000000	408248	0-2,999,999	6	2	1	do not have insurance	1	Gained coverage	3	PBI	0	Fair or poor	1	Same	1	1	Somewhat serious	1	2	2	3	Public Health Facility	1	Designated health facility	0	2	1	2	2	3	Public Health Facility	1	1	1	1	2	2	3
125	1	Male	53	40-59	2	Junior or senior high school	4	Self-employed	1	Married	3000000	1.34164e+06	0-2,999,999	5	2	1	do not have insurance	1	Gained coverage	3	PBI	1	Good	1	Same	1	1	Somewhat serious	1	2	2	3	Public Health Facility	1	Designated health facility	0	2	1	2	2	3	Public Health Facility	1	1	1	1	2	2	3
126	2	Female	50	40-59	1	Primary school or below	1	Unemployed	1	Married	1000000	408248	0-2,999,999	6	2	1	do not have insurance	1	Gained coverage	3	PBI	1	Good	1	Same	1	1	Somewhat serious	1	2	2	3	Public Health Facility	1	Designated health facility	0	2	1	2	2	3	Public Health Facility	1	1	1	1	1	1	3
127	2	Female	73	>=60	2	Junior or senior high school	1	Unemployed	3	Divorced/ Widowed/ Separated	1600000	1.13137e+06	0-2,999,999	2	2	2	JAMKESMAS	3	Always covered	2	Formal workers	0	Fair or poor	1	Same	1	1	Somewhat serious	1	2	2	3	Public Health Facility	1	Designated health facility	0	2	1	2	2	3	Public Health Facility	1	2	2	1	2	2	3
128	2	Female	66	>=60	1	Primary school or below	1	Unemployed	3	Divorced/ Widowed/ Separated	1000000	1000000	0-2,999,999	1	2	2	JAMKESMAS	3	Always covered	3	PBI	0	Fair or poor	2	Better	1	1	Somewhat serious	1	2	2	3	Public Health Facility	1	Designated health facility	0	2	1	2	2	3	Public Health Facility	1	2	2	1	2	2	3
129	2	Female	66	>=60	1	Primary school or below	1	Unemployed	1	Married	600000	424264	0-2,999,999	2	2	1	do not have insurance	1	Gained coverage	4	Informal workers	1	Good	1	Same	1	0	Not serious	1	2	2	3	Public Health Facility	1	Designated health facility	0	2	1	2	2	3	Public Health Facility	1	2	2	1	2	2	3
130	2	Female	62	>=60	1	Primary school or below	1	Unemployed	1	Married	1000000	707107	0-2,999,999	2	2	1	do not have insurance	1	Gained coverage	3	PBI	1	Good	1	Same	1	0	Not serious	1	2	2	3	Public Health Facility	1	Designated health facility	0	2	1	4	4	4	Private Health Facility	0	NA	NA	NA	NA	NA	NA
131	2	Female	36	23-39	1	Primary school or below	1	Unemployed	1	Married	2500000	883883	0-2,999,999	8	2	2	JAMKESMAS	3	Always covered	3	PBI	1	Good	2	Better	0	NA	NA	NA	NA	NA	NA	NA	NA	NA	NA	NA	NA	NA	NA	NA	NA	1	1	1	1	2	2	3
132	1	Male	42	40-59	1	Primary school or below	4	Self-employed	1	Married	1000000	447214	0-2,999,999	5	2	1	do not have insurance	1	Gained coverage	4	Informal workers	0	Fair or poor	2	Better	1	1	Somewhat serious	1	2	2	3	Public Health Facility	1	Designated health facility	0	2	1	6	6	2	Informal Care	0	NA	NA	NA	NA	NA	NA
133	2	Female	45	40-59	1	Primary school or below	1	Unemployed	1	Married	500000	353553	0-2,999,999	2	2	2	JAMKESMAS	3	Always covered	3	PBI	1	Good	2	Better	1	0	Not serious	1	2	2	3	Public Health Facility	1	Designated health facility	0	2	1	2	2	3	Public Health Facility	0	NA	NA	NA	NA	NA	NA
134	2	Female	52	40-59	1	Primary school or below	1	Unemployed	2	Never married	500000	500000	0-2,999,999	1	2	1	do not have insurance	1	Gained coverage	3	PBI	0	Fair or poor	2	Better	1	1	Somewhat serious	1	2	2	3	Public Health Facility	1	Designated health facility	0	2	1	2	2	3	Public Health Facility	0	NA	NA	NA	NA	NA	NA
135	2	Female	30	23-39	2	Junior or senior high school	4	Self-employed	1	Married	1000000	1000000	0-2,999,999	1	2	1	do not have insurance	1	Gained coverage	3	PBI	0	Fair or poor	2	Better	1	1	Somewhat serious	1	2	2	3	Public Health Facility	1	Designated health facility	0	2	1	2	2	3	Public Health Facility	0	NA	NA	NA	NA	NA	NA
136	2	Female	46	40-59	1	Primary school or below	1	Unemployed	1	Married	1000000	707107	0-2,999,999	2	2	1	do not have insurance	1	Gained coverage	3	PBI	1	Good	2	Better	1	0	Not serious	1	2	2	3	Public Health Facility	1	Designated health facility	0	2	1	2	2	3	Public Health Facility	0	NA	NA	NA	NA	NA	NA
137	2	Female	36	23-39	1	Primary school or below	1	Unemployed	1	Married	2000000	1.41421e+06	0-2,999,999	2	2	1	do not have insurance	1	Gained coverage	3	PBI	0	Fair or poor	2	Better	1	1	Somewhat serious	1	2	2	3	Public Health Facility	1	Designated health facility	0	2	1	2	2	3	Public Health Facility	0	NA	NA	NA	NA	NA	NA
138	1	Male	35	23-39	2	Junior or senior high school	4	Self-employed	2	Never married	1400000	989949	0-2,999,999	2	2	1	do not have insurance	1	Gained coverage	3	PBI	0	Fair or poor	2	Better	1	1	Somewhat serious	1	2	2	3	Public Health Facility	1	Designated health facility	0	2	1	2	2	3	Public Health Facility	0	NA	NA	NA	NA	NA	NA
139	2	Female	50	40-59	1	Primary school or below	1	Unemployed	1	Married	2000000	1.41421e+06	0-2,999,999	2	2	1	do not have insurance	1	Gained coverage	3	PBI	0	Fair or poor	2	Better	1	0	Not serious	1	2	2	3	Public Health Facility	1	Designated health facility	0	2	1	2	2	3	Public Health Facility	0	NA	NA	NA	NA	NA	NA
140	2	Female	45	40-59	2	Junior or senior high school	1	Unemployed	1	Married	800000	565685	0-2,999,999	2	2	2	JAMKESMAS	3	Always covered	3	PBI	0	Fair or poor	2	Better	1	1	Somewhat serious	1	2	2	3	Public Health Facility	1	Designated health facility	0	2	1	6	6	2	Informal Care	1	1	1	1	2	2	3
141	1	Male	42	40-59	2	Junior or senior high school	3	Private employed	1	Married	800000	461880	0-2,999,999	3	2	1	do not have insurance	1	Gained coverage	3	PBI	1	Good	1	Same	1	1	Somewhat serious	1	6	6	2	Informal Care	NA	NA	NA	NA	2	NA	NA	NA	NA	0	NA	NA	NA	NA	NA	NA
142	2	Female	28	23-39	2	Junior or senior high school	1	Unemployed	1	Married	1000000	500000	0-2,999,999	4	1	1	do not have insurance	4	Never covered	1	Not a member	0	Fair or poor	1	Same	1	0	Not serious	1	6	6	2	Informal Care	NA	NA	NA	NA	1	6	6	2	Informal Care	0	NA	NA	NA	NA	NA	NA
143	2	Female	43	40-59	2	Junior or senior high school	1	Unemployed	1	Married	2500000	1.11803e+06	0-2,999,999	5	2	1	do not have insurance	1	Gained coverage	3	PBI	0	Fair or poor	2	Better	1	2	Serious	1	2	2	3	Public Health Facility	1	Designated health facility	0	2	0	NA	0	1	No Medication	1	1	1	1	2	2	3
144	1	Male	49	40-59	3	College or above	2	Civil servant	1	Married	3000000	1500000	0-2,999,999	4	2	2	ASKES	3	Always covered	2	Formal workers	1	Good	2	Better	1	1	Somewhat serious	1	2	2	3	Public Health Facility	1	Designated health facility	0	2	1	2	2	3	Public Health Facility	1	1	1	1	2	2	3
145	2	Female	49	40-59	3	College or above	1	Unemployed	1	Married	1500000	1.06066e+06	0-2,999,999	2	2	1	do not have insurance	1	Gained coverage	4	Informal workers	0	Fair or poor	1	Same	1	1	Somewhat serious	1	4	4	4	Private Health Facility	0	Non-designated health facility	150000	0	2	NA	NA	NA	NA	1	1	1	1	4	4	4
146	2	Female	29	23-39	2	Junior or senior high school	3	Private employed	1	Married	3000000	1.73205e+06	0-2,999,999	3	1	1	do not have insurance	4	Never covered	1	Not a member	0	Fair or poor	1	Same	1	1	Somewhat serious	1	6	6	2	Informal Care	NA	NA	NA	NA	2	NA	NA	NA	NA	0	NA	NA	NA	NA	NA	NA
147	2	Female	59	40-59	2	Junior or senior high school	1	Unemployed	1	Married	1000000	577350	0-2,999,999	3	2	2	JAMKESMAS	3	Always covered	3	PBI	0	Fair or poor	1	Same	1	1	Somewhat serious	0	NA	0	1	No Medication	NA	NA	NA	NA	0	NA	0	1	No Medication	0	NA	NA	NA	NA	NA	NA
148	2	Female	59	40-59	2	Junior or senior high school	1	Unemployed	1	Married	600000	424264	0-2,999,999	2	2	2	JAMKESMAS	3	Always covered	3	PBI	0	Fair or poor	2	Better	1	2	Serious	1	4	4	4	Private Health Facility	0	Non-designated health facility	90000	0	0	NA	0	1	No Medication	0	NA	NA	NA	NA	NA	NA
149	1	Male	31	23-39	2	Junior or senior high school	3	Private employed	1	Married	2500000	1.44338e+06	0-2,999,999	3	2	2	JAMSOSTEK	3	Always covered	4	Informal workers	1	Good	1	Same	1	0	Not serious	1	2	2	3	Public Health Facility	1	Designated health facility	0	2	0	NA	0	1	No Medication	0	NA	NA	NA	NA	NA	NA
150	1	Male	62	>=60	2	Junior or senior high school	1	Unemployed	1	Married	300000	212132	0-2,999,999	2	2	1	do not have insurance	1	Gained coverage	3	PBI	1	Good	2	Better	1	0	Not serious	1	2	2	3	Public Health Facility	1	Designated health facility	0	2	0	NA	0	1	No Medication	0	NA	NA	NA	NA	NA	NA
151	2	Female	54	40-59	2	Junior or senior high school	1	Unemployed	1	Married	7000000	2.85774e+06	0-2,999,999	6	2	3	Private	3	Always covered	4	Informal workers	0	Fair or poor	1	Same	1	1	Somewhat serious	1	2	2	3	Public Health Facility	1	Designated health facility	3000	0	1	2	2	3	Public Health Facility	1	1	1	1	3	3	4
152	2	Female	50	40-59	1	Primary school or below	4	Self-employed	1	Married	20000000	1.1547e+07	>=6,000,000	3	2	2	JAMKESMAS	3	Always covered	4	Informal workers	1	Good	2	Better	0	NA	NA	NA	NA	NA	NA	NA	NA	NA	NA	NA	NA	NA	NA	NA	NA	1	1	1	1	2	2	3
153	1	Male	53	40-59	3	College or above	2	Civil servant	1	Married	6000000	4.24264e+06	3,000,000-5,999,999	2	2	2	JAMKESMAS	3	Always covered	3	PBI	1	Good	1	Same	1	1	Somewhat serious	1	2	2	3	Public Health Facility	1	Designated health facility	0	2	1	2	2	3	Public Health Facility	1	3	3 or more	1	1	1	3
154	2	Female	25	23-39	3	College or above	2	Civil servant	2	Never married	4000000	1.78885e+06	0-2,999,999	5	2	2	ASKES	3	Always covered	2	Formal workers	1	Good	1	Same	0	NA	NA	NA	NA	NA	NA	NA	NA	NA	NA	NA	NA	NA	NA	NA	NA	1	1	1	1	6	6	2
155	2	Female	28	23-39	3	College or above	2	Civil servant	1	Married	11000000	5500000	3,000,000-5,999,999	4	4	1	do not have insurance	1	Gained coverage	2	Formal workers	1	Good	1	Same	0	NA	NA	NA	NA	NA	NA	NA	NA	NA	NA	NA	NA	NA	NA	NA	NA	1	1	1	1	4	4	4
156	2	Female	26	23-39	3	College or above	2	Civil servant	2	Never married	4000000	4000000	3,000,000-5,999,999	1	2	1	do not have insurance	1	Gained coverage	2	Formal workers	1	Good	2	Better	1	1	Somewhat serious	1	2	2	3	Public Health Facility	1	Designated health facility	0	2	1	7	7	2	Informal Care	0	NA	NA	NA	NA	NA	NA
157	2	Female	26	23-39	3	College or above	2	Civil servant	2	Never married	2000000	2000000	0-2,999,999	1	2	3	Private	3	Always covered	2	Formal workers	1	Good	1	Same	1	0	Not serious	0	NA	0	1	No Medication	NA	NA	NA	NA	1	6	6	2	Informal Care	0	NA	NA	NA	NA	NA	NA
158	2	Female	28	23-39	3	College or above	2	Civil servant	1	Married	9000000	5.19615e+06	3,000,000-5,999,999	3	2	3	Private	3	Always covered	2	Formal workers	1	Good	1	Same	1	0	Not serious	0	NA	0	1	No Medication	NA	NA	NA	NA	1	6	6	2	Informal Care	0	NA	NA	NA	NA	NA	NA
159	2	Female	26	23-39	3	College or above	2	Civil servant	2	Never married	4500000	4500000	3,000,000-5,999,999	1	2	2	ASKES	3	Always covered	2	Formal workers	1	Good	1	Same	0	NA	NA	NA	NA	NA	NA	NA	NA	NA	NA	NA	NA	NA	NA	NA	NA	1	1	1	1	2	2	3
160	2	Female	43	40-59	2	Junior or senior high school	1	Unemployed	1	Married	3000000	1.34164e+06	0-2,999,999	5	1	2	JAMSOSTEK	2	Lost coverage	1	Not a member	1	Good	1	Same	0	NA	NA	NA	NA	NA	NA	NA	NA	NA	NA	NA	NA	NA	NA	NA	NA	1	1	1	1	4	4	4
161	2	Female	27	23-39	3	College or above	1	Unemployed	1	Married	5000000	2.88675e+06	0-2,999,999	3	2	1	do not have insurance	1	Gained coverage	4	Informal workers	1	Good	1	Same	0	NA	NA	NA	NA	NA	NA	NA	NA	NA	NA	NA	NA	NA	NA	NA	NA	1	1	1	1	2	2	3
162	2	Female	70	>=60	3	College or above	5	Retired	3	Divorced/ Widowed/ Separated	2000000	2000000	0-2,999,999	1	2	2	ASKES	3	Always covered	5	Non-workers	1	Good	1	Same	0	NA	NA	NA	NA	NA	NA	NA	NA	NA	NA	NA	NA	NA	NA	NA	NA	1	3	3 or more	1	3	3	4
163	2	Female	50	40-59	2	Junior or senior high school	1	Unemployed	1	Married	3000000	1.34164e+06	0-2,999,999	5	1	1	do not have insurance	4	Never covered	1	Not a member	1	Good	1	Same	1	0	Not serious	1	7	7	2	Informal Care	NA	NA	NA	NA	1	7	7	2	Informal Care	1	2	2	1	2	2	3
164	2	Female	52	40-59	2	Junior or senior high school	4	Self-employed	1	Married	12000000	6000000	>=6,000,000	4	4	3	Private	3	Always covered	2	Formal workers	1	Good	1	Same	0	NA	NA	NA	NA	NA	NA	NA	NA	NA	NA	NA	NA	NA	NA	NA	NA	1	1	1	1	4	4	4
165	2	Female	45	40-59	2	Junior or senior high school	1	Unemployed	1	Married	3000000	1500000	0-2,999,999	4	2	1	do not have insurance	1	Gained coverage	2	Formal workers	1	Good	1	Same	0	NA	NA	NA	NA	NA	NA	NA	NA	NA	NA	NA	NA	NA	NA	NA	NA	1	1	1	1	4	4	4
166	2	Female	53	40-59	3	College or above	2	Civil servant	1	Married	10000000	7.07107e+06	>=6,000,000	2	2	2	ASKES	3	Always covered	2	Formal workers	1	Good	2	Better	0	NA	NA	NA	NA	NA	NA	NA	NA	NA	NA	NA	NA	NA	NA	NA	NA	1	1	1	1	1	1	3
167	2	Female	43	40-59	2	Junior or senior high school	1	Unemployed	1	Married	3000000	1.73205e+06	0-2,999,999	3	2	1	do not have insurance	1	Gained coverage	3	PBI	1	Good	1	Same	1	0	Not serious	1	2	2	3	Public Health Facility	1	Designated health facility	0	2	0	NA	0	1	No Medication	0	NA	NA	NA	NA	NA	NA
168	2	Female	44	40-59	2	Junior or senior high school	4	Self-employed	1	Married	5000000	2.88675e+06	0-2,999,999	3	1	1	do not have insurance	4	Never covered	1	Not a member	1	Good	1	Same	1	0	Not serious	1	7	7	2	Informal Care	NA	NA	NA	NA	1	7	7	2	Informal Care	1	1	1	1	4	4	4
172	2	Female	66	>=60	1	Primary school or below	1	Unemployed	1	Married	1000000	707107	0-2,999,999	2	2	2	JAMKESMAS	3	Always covered	3	PBI	0	Fair or poor	1	Same	1	1	Somewhat serious	1	2	2	3	Public Health Facility	1	Designated health facility	0	2	1	7	7	2	Informal Care	1	1	1	1	2	2	3
173	2	Female	66	>=60	1	Primary school or below	1	Unemployed	3	Divorced/ Widowed/ Separated	1000000	447214	0-2,999,999	5	2	2	JAMKESMAS	3	Always covered	3	PBI	0	Fair or poor	1	Same	0	NA	NA	NA	NA	NA	NA	NA	NA	NA	NA	NA	NA	NA	NA	NA	NA	1	2	2	1	2	2	3
174	2	Female	64	>=60	1	Primary school or below	1	Unemployed	3	Divorced/ Widowed/ Separated	4000000	2000000	0-2,999,999	4	2	2	JAMKESMAS	3	Always covered	3	PBI	0	Fair or poor	1	Same	0	NA	NA	NA	NA	NA	NA	NA	NA	NA	NA	NA	NA	NA	NA	NA	NA	1	2	2	1	2	2	3
175	2	Female	41	40-59	3	College or above	4	Self-employed	3	Divorced/ Widowed/ Separated	2000000	1.41421e+06	0-2,999,999	2	2	2	JAMKESMAS	3	Always covered	3	PBI	0	Fair or poor	1	Same	1	1	Somewhat serious	1	2	2	3	Public Health Facility	1	Designated health facility	0	2	1	2	2	3	Public Health Facility	0	NA	NA	NA	NA	NA	NA
176	2	Female	52	40-59	3	College or above	2	Civil servant	1	Married	5000000	2.88675e+06	0-2,999,999	3	2	2	ASKES	3	Always covered	2	Formal workers	0	Fair or poor	2	Better	0	NA	NA	NA	NA	NA	NA	NA	NA	NA	NA	NA	NA	NA	NA	NA	NA	1	3	3 or more	1	2	2	3
177	1	Male	43	40-59	2	Junior or senior high school	4	Self-employed	1	Married	7000000	3500000	3,000,000-5,999,999	4	4	1	do not have insurance	1	Gained coverage	3	PBI	1	Good	2	Better	0	NA	NA	NA	NA	NA	NA	NA	NA	NA	NA	NA	NA	NA	NA	NA	NA	1	2	2	1	2	2	3
178	2	Female	52	40-59	2	Junior or senior high school	1	Unemployed	1	Married	3000000	1500000	0-2,999,999	4	2	1	do not have insurance	1	Gained coverage	3	PBI	1	Good	2	Better	1	0	Not serious	1	2	2	3	Public Health Facility	1	Designated health facility	0	2	0	NA	0	1	No Medication	0	NA	NA	NA	NA	NA	NA
179	1	Male	64	>=60	2	Junior or senior high school	1	Unemployed	1	Married	1000000	707107	0-2,999,999	2	2	1	do not have insurance	1	Gained coverage	3	PBI	1	Good	2	Better	0	NA	NA	NA	NA	NA	NA	NA	NA	NA	NA	NA	NA	NA	NA	NA	NA	1	2	2	1	2	2	3
180	2	Female	56	40-59	2	Junior or senior high school	1	Unemployed	1	Married	1000000	707107	0-2,999,999	2	2	1	do not have insurance	1	Gained coverage	3	PBI	0	Fair or poor	1	Same	1	0	Not serious	1	2	2	3	Public Health Facility	1	Designated health facility	0	0	1	2	2	3	Public Health Facility	0	NA	NA	NA	NA	NA	NA
181	2	Female	36	23-39	2	Junior or senior high school	1	Unemployed	1	Married	400000	178885	0-2,999,999	5	2	2	JAMKESMAS	3	Always covered	3	PBI	1	Good	2	Better	1	1	Somewhat serious	1	2	2	3	Public Health Facility	1	Designated health facility	0	2	1	7	7	2	Informal Care	1	1	1	1	2	2	3
182	1	Male	54	40-59	2	Junior or senior high school	1	Unemployed	1	Married	1000000	707107	0-2,999,999	2	2	1	do not have insurance	1	Gained coverage	3	PBI	1	Good	2	Better	1	2	Serious	1	2	2	3	Public Health Facility	1	Designated health facility	20000	2	1	2	2	3	Public Health Facility	1	3	3 or more	1	2	2	3
183	2	Female	75	>=60	1	Primary school or below	1	Unemployed	3	Divorced/ Widowed/ Separated	1500000	1500000	0-2,999,999	1	2	2	JAMKESMAS	3	Always covered	4	Informal workers	0	Fair or poor	2	Better	1	1	Somewhat serious	1	2	2	3	Public Health Facility	1	Designated health facility	40000	1	1	2	2	3	Public Health Facility	1	2	2	1	2	2	3
184	2	Female	54	40-59	2	Junior or senior high school	1	Unemployed	1	Married	1000000	707107	0-2,999,999	2	2	3	Private	3	Always covered	3	PBI	0	Fair or poor	2	Better	0	NA	NA	NA	NA	NA	NA	NA	NA	NA	NA	NA	NA	NA	NA	NA	NA	1	1	1	1	2	2	3
185	2	Female	35	23-39	2	Junior or senior high school	1	Unemployed	1	Married	1500000	1.06066e+06	0-2,999,999	2	2	1	do not have insurance	1	Gained coverage	3	PBI	2	Very good or excellent	2	Better	1	0	Not serious	1	2	2	3	Public Health Facility	1	Designated health facility	0	2	0	NA	0	1	No Medication	0	NA	NA	NA	NA	NA	NA
186	2	Female	35	23-39	2	Junior or senior high school	1	Unemployed	1	Married	1500000	750000	0-2,999,999	4	2	1	do not have insurance	1	Gained coverage	3	PBI	1	Good	2	Better	1	0	Not serious	0	NA	0	1	No Medication	NA	NA	NA	NA	0	NA	0	1	No Medication	1	1	1	1	2	2	3
187	2	Female	48	40-59	2	Junior or senior high school	3	Private employed	1	Married	2000000	894427	0-2,999,999	5	2	1	do not have insurance	1	Gained coverage	3	PBI	0	Fair or poor	1	Same	1	0	Not serious	1	2	2	3	Public Health Facility	1	Designated health facility	0	2	1	2	1	3	Public Health Facility	0	NA	NA	NA	NA	NA	NA
188	2	Female	23	23-39	2	Junior or senior high school	1	Unemployed	1	Married	2000000	1.1547e+06	0-2,999,999	3	2	1	do not have insurance	1	Gained coverage	3	PBI	1	Good	1	Same	0	NA	NA	NA	NA	NA	NA	NA	NA	NA	NA	NA	NA	NA	NA	NA	NA	1	1	1	1	2	2	3
189	2	Female	35	23-39	1	Primary school or below	1	Unemployed	1	Married	2000000	894427	0-2,999,999	5	2	2	JAMKESMAS	3	Always covered	4	Informal workers	1	Good	1	Same	1	0	Not serious	1	2	2	3	Public Health Facility	1	Designated health facility	0	2	1	6	6	2	Informal Care	0	NA	NA	NA	NA	NA	NA
190	2	Female	38	23-39	2	Junior or senior high school	1	Unemployed	1	Married	1500000	670820	0-2,999,999	5	4	1	do not have insurance	1	Gained coverage	3	PBI	1	Good	1	Same	1	0	Not serious	1	2	2	3	Public Health Facility	1	Designated health facility	0	2	0	NA	0	1	No Medication	0	NA	NA	NA	NA	NA	NA
191	2	Female	35	23-39	3	College or above	1	Unemployed	1	Married	15000000	6.7082e+06	>=6,000,000	5	4	3	Private	3	Always covered	2	Formal workers	1	Good	1	Same	1	1	Somewhat serious	1	4	4	4	Private Health Facility	1	Designated health facility	0	2	1	3	1	3	Public Health Facility	0	NA	NA	NA	NA	NA	NA
192	2	Female	26	23-39	2	Junior or senior high school	1	Unemployed	1	Married	10000000	5000000	3,000,000-5,999,999	4	2	1	do not have insurance	1	Gained coverage	2	Formal workers	1	Good	1	Same	1	0	Not serious	1	4	4	4	Private Health Facility	1	Designated health facility	0	2	1	7	7	2	Informal Care	0	NA	NA	NA	NA	NA	NA
193	2	Female	23	23-39	2	Junior or senior high school	1	Unemployed	1	Married	2800000	1400000	0-2,999,999	4	2	2	JAMKESMAS	3	Always covered	2	Formal workers	1	Good	1	Same	1	0	Not serious	1	2	2	3	Public Health Facility	1	Designated health facility	0	2	1	4	4	4	Private Health Facility	0	NA	NA	NA	NA	NA	NA
194	2	Female	25	23-39	2	Junior or senior high school	1	Unemployed	1	Married	3000000	1.73205e+06	0-2,999,999	3	2	1	do not have insurance	1	Gained coverage	2	Formal workers	0	Fair or poor	2	Better	1	0	Not serious	1	2	2	3	Public Health Facility	1	Designated health facility	3000	0	0	NA	0	1	No Medication	0	NA	NA	NA	NA	NA	NA
195	2	Female	65	>=60	2	Junior or senior high school	1	Unemployed	1	Married	1000000	707107	0-2,999,999	2	2	1	do not have insurance	1	Gained coverage	3	PBI	1	Good	1	Same	1	1	Somewhat serious	1	2	2	3	Public Health Facility	1	Designated health facility	0	2	1	1	1	3	Public Health Facility	1	1	1	1	2	2	3
196	1	Male	52	40-59	2	Junior or senior high school	4	Self-employed	1	Married	3000000	1.34164e+06	0-2,999,999	5	2	1	do not have insurance	1	Gained coverage	4	Informal workers	1	Good	2	Better	1	0	Not serious	1	2	2	3	Public Health Facility	1	Designated health facility	3000	1	1	2	2	3	Public Health Facility	0	NA	NA	NA	NA	NA	NA
197	1	Male	54	40-59	2	Junior or senior high school	1	Unemployed	1	Married	500000	288675	0-2,999,999	3	2	2	JAMKESMAS	3	Always covered	3	PBI	1	Good	1	Same	1	0	Not serious	1	2	2	3	Public Health Facility	1	Designated health facility	18000	1	1	2	2	3	Public Health Facility	1	2	2	1	2	2	3
198	2	Female	44	40-59	3	College or above	1	Unemployed	1	Married	3500000	2.47487e+06	0-2,999,999	2	2	2	JAMKESMAS	3	Always covered	2	Formal workers	1	Good	1	Same	1	0	Not serious	1	2	2	3	Public Health Facility	1	Designated health facility	0	2	1	2	2	3	Public Health Facility	1	2	2	1	2	2	3
199	2	Female	24	23-39	3	College or above	2	Civil servant	2	Never married	5000000	5000000	3,000,000-5,999,999	1	2	1	do not have insurance	1	Gained coverage	2	Formal workers	2	Very good or excellent	1	Same	0	NA	NA	NA	NA	NA	NA	NA	NA	NA	NA	NA	NA	NA	NA	NA	NA	1	1	1	1	1	1	3
200	2	Female	26	23-39	3	College or above	2	Civil servant	1	Married	12000000	8.48528e+06	>=6,000,000	2	2	3	Private	3	Always covered	2	Formal workers	1	Good	1	Same	1	0	Not serious	1	2	2	3	Public Health Facility	1	Designated health facility	0	2	1	6	6	2	Informal Care	0	NA	NA	NA	NA	NA	NA
201	1	Male	66	>=60	1	Primary school or below	4	Self-employed	1	Married	1000000	707107	0-2,999,999	2	2	1	do not have insurance	1	Gained coverage	3	PBI	0	Fair or poor	2	Better	0	NA	NA	NA	NA	NA	NA	NA	NA	NA	NA	NA	NA	NA	NA	NA	NA	1	3	3 or more	1	1	1	3
202	1	Male	57	40-59	2	Junior or senior high school	4	Self-employed	1	Married	3500000	2.47487e+06	0-2,999,999	2	2	1	do not have insurance	1	Gained coverage	4	Informal workers	1	Good	1	Same	0	NA	NA	NA	NA	NA	NA	NA	NA	NA	NA	NA	NA	NA	NA	NA	NA	1	1	1	1	2	2	3
203	2	Female	54	40-59	2	Junior or senior high school	1	Unemployed	1	Married	1000000	707107	0-2,999,999	2	2	2	JAMKESMAS	3	Always covered	3	PBI	1	Good	1	Same	0	NA	NA	NA	NA	NA	NA	NA	NA	NA	NA	NA	NA	NA	NA	NA	NA	1	1	1	1	2	2	3
204	2	Female	54	40-59	1	Primary school or below	1	Unemployed	1	Married	1500000	1.06066e+06	0-2,999,999	2	2	1	do not have insurance	1	Gained coverage	3	PBI	1	Good	2	Better	1	1	Somewhat serious	1	2	2	3	Public Health Facility	1	Designated health facility	3000	0	1	2	2	3	Public Health Facility	1	2	2	1	2	2	3
205	2	Female	79	>=60	1	Primary school or below	1	Unemployed	3	Divorced/ Widowed/ Separated	2000000	1.1547e+06	0-2,999,999	3	2	2	JAMKESMAS	3	Always covered	3	PBI	1	Good	1	Same	0	NA	NA	NA	NA	NA	NA	NA	NA	NA	NA	NA	NA	NA	NA	NA	NA	1	1	1	1	2	2	3
206	1	Male	29	23-39	2	Junior or senior high school	3	Private employed	2	Never married	3000000	1.73205e+06	0-2,999,999	3	2	2	JAMSOSTEK	3	Always covered	3	PBI	0	Fair or poor	1	Same	0	NA	NA	NA	NA	NA	NA	NA	NA	NA	NA	NA	NA	NA	NA	NA	NA	1	1	1	1	2	2	3
207	2	Female	51	40-59	1	Primary school or below	1	Unemployed	3	Divorced/ Widowed/ Separated	1000000	577350	0-2,999,999	3	2	2	JAMKESMAS	3	Always covered	3	PBI	0	Fair or poor	1	Same	0	NA	NA	NA	NA	NA	NA	NA	NA	NA	NA	NA	NA	NA	NA	NA	NA	1	2	2	0	NA	0	1
208	2	Female	41	40-59	2	Junior or senior high school	1	Unemployed	1	Married	3000000	1.73205e+06	0-2,999,999	3	2	2	JAMKESMAS	3	Always covered	3	PBI	1	Good	1	Same	1	1	Somewhat serious	1	4	4	4	Private Health Facility	0	Non-designated health facility	100000	0	1	4	4	4	Private Health Facility	1	1	1	1	4	4	4
209	2	Female	40	40-59	2	Junior or senior high school	1	Unemployed	1	Married	2000000	1.1547e+06	0-2,999,999	3	2	2	JAMKESMAS	3	Always covered	3	PBI	1	Good	2	Better	1	0	Not serious	1	3	3	4	Private Health Facility	1	Designated health facility	0	2	2	NA	NA	NA	NA	0	NA	NA	NA	NA	NA	NA
210	2	Female	47	40-59	2	Junior or senior high school	1	Unemployed	1	Married	2000000	894427	0-2,999,999	5	2	1	do not have insurance	1	Gained coverage	3	PBI	1	Good	1	Same	1	1	Somewhat serious	1	4	4	4	Private Health Facility	0	Non-designated health facility	100000	0	1	4	4	4	Private Health Facility	0	NA	NA	NA	NA	NA	NA
211	2	Female	35	23-39	2	Junior or senior high school	1	Unemployed	1	Married	2000000	894427	0-2,999,999	5	2	1	do not have insurance	1	Gained coverage	3	PBI	1	Good	1	Same	1	1	Somewhat serious	1	2	2	3	Public Health Facility	0	Non-designated health facility	3000	0	1	2	2	3	Public Health Facility	0	NA	NA	NA	NA	NA	NA
212	1	Male	47	40-59	1	Primary school or below	1	Unemployed	3	Divorced/ Widowed/ Separated	1500000	1.06066e+06	0-2,999,999	2	2	1	do not have insurance	1	Gained coverage	3	PBI	0	Fair or poor	1	Same	1	0	Not serious	1	2	2	3	Public Health Facility	0	Non-designated health facility	3000	0	1	5	5	2	Informal Care	1	1	1	1	2	2	3
213	1	Male	53	40-59	2	Junior or senior high school	4	Self-employed	1	Married	3000000	1.73205e+06	0-2,999,999	3	2	1	do not have insurance	1	Gained coverage	4	Informal workers	1	Good	1	Same	1	0	Not serious	0	NA	0	1	No Medication	NA	NA	NA	NA	0	NA	0	1	No Medication	1	3	3 or more	1	4	4	4
214	2	Female	58	40-59	1	Primary school or below	1	Unemployed	1	Married	1000000	500000	0-2,999,999	4	2	1	do not have insurance	1	Gained coverage	3	PBI	1	Good	1	Same	1	1	Somewhat serious	1	7	7	2	Informal Care	NA	NA	NA	NA	1	7	7	2	Informal Care	1	2	2	0	NA	0	1
215	1	Male	29	23-39	2	Junior or senior high school	1	Unemployed	2	Never married	3000000	1.73205e+06	0-2,999,999	3	2	1	do not have insurance	1	Gained coverage	3	PBI	1	Good	1	Same	1	0	Not serious	0	NA	0	1	No Medication	NA	NA	NA	NA	0	NA	0	1	No Medication	1	1	1	1	2	2	3
216	1	Male	74	>=60	1	Primary school or below	1	Unemployed	3	Divorced/ Widowed/ Separated	4500000	2.59808e+06	0-2,999,999	3	2	2	JAMKESMAS	3	Always covered	3	PBI	0	Fair or poor	1	Same	0	NA	NA	NA	NA	NA	NA	NA	NA	NA	NA	NA	NA	NA	NA	NA	NA	1	1	1	1	4	4	4
217	2	Female	44	40-59	1	Primary school or below	1	Unemployed	1	Married	4000000	2.3094e+06	0-2,999,999	3	2	1	do not have insurance	1	Gained coverage	3	PBI	0	Fair or poor	1	Same	1	1	Somewhat serious	0	NA	0	1	No Medication	NA	NA	NA	NA	0	NA	0	1	No Medication	1	1	1	1	4	4	4
218	2	Female	66	>=60	1	Primary school or below	1	Unemployed	1	Married	500000	353553	0-2,999,999	2	2	1	do not have insurance	1	Gained coverage	3	PBI	0	Fair or poor	2	Better	1	0	Not serious	0	NA	0	1	No Medication	NA	NA	NA	NA	2	NA	NA	NA	NA	1	1	1	1	2	2	3
219	2	Female	54	40-59	1	Primary school or below	1	Unemployed	1	Married	3500000	2.02073e+06	0-2,999,999	3	2	2	JAMKESMAS	3	Always covered	3	PBI	0	Fair or poor	2	Better	0	NA	NA	NA	NA	NA	NA	NA	NA	NA	NA	NA	NA	NA	NA	NA	NA	1	1	1	1	4	4	4
220	2	Female	23	23-39	2	Junior or senior high school	1	Unemployed	1	Married	2000000	1.1547e+06	0-2,999,999	3	2	1	do not have insurance	1	Gained coverage	2	Formal workers	0	Fair or poor	1	Same	0	NA	NA	NA	NA	NA	NA	NA	NA	NA	NA	NA	NA	NA	NA	NA	NA	1	2	2	1	4	4	4
221	2	Female	23	23-39	3	College or above	3	Private employed	2	Never married	1700000	850000	0-2,999,999	4	1	1	do not have insurance	4	Never covered	1	Not a member	0	Fair or poor	2	Better	1	0	Not serious	0	NA	0	1	No Medication	NA	NA	NA	NA	0	NA	0	1	No Medication	0	NA	NA	NA	NA	NA	NA
222	1	Male	26	23-39	3	College or above	2	Civil servant	2	Never married	3000000	1.73205e+06	0-2,999,999	3	2	1	do not have insurance	1	Gained coverage	4	Informal workers	0	Fair or poor	2	Better	1	0	Not serious	0	NA	0	1	No Medication	NA	NA	NA	NA	0	NA	0	1	No Medication	1	1	1	1	2	2	3
223	2	Female	26	23-39	3	College or above	2	Civil servant	2	Never married	3000000	1500000	0-2,999,999	4	2	1	do not have insurance	1	Gained coverage	4	Informal workers	0	Fair or poor	2	Better	1	0	Not serious	0	NA	0	1	No Medication	NA	NA	NA	NA	0	NA	0	1	No Medication	1	1	1	1	2	2	3
224	2	Female	23	23-39	3	College or above	2	Civil servant	2	Never married	3000000	1500000	0-2,999,999	4	2	1	do not have insurance	1	Gained coverage	4	Informal workers	0	Fair or poor	2	Better	1	0	Not serious	0	NA	0	1	No Medication	NA	NA	NA	NA	1	7	7	2	Informal Care	1	1	1	1	2	2	3
225	2	Female	25	23-39	3	College or above	2	Civil servant	1	Married	6000000	3.4641e+06	3,000,000-5,999,999	3	2	2	ASKES	3	Always covered	2	Formal workers	1	Good	1	Same	1	0	Not serious	0	NA	0	1	No Medication	NA	NA	NA	NA	1	7	7	2	Informal Care	0	NA	NA	NA	NA	NA	NA
226	2	Female	25	23-39	3	College or above	2	Civil servant	1	Married	7500000	4.33013e+06	3,000,000-5,999,999	3	2	2	ASKES	3	Always covered	2	Formal workers	1	Good	1	Same	1	0	Not serious	1	4	4	4	Private Health Facility	1	Designated health facility	100000	1	1	6	6	2	Informal Care	1	1	1	1	4	4	4
227	1	Male	39	23-39	2	Junior or senior high school	4	Self-employed	1	Married	4500000	2250000	0-2,999,999	4	2	1	do not have insurance	1	Gained coverage	3	PBI	1	Good	1	Same	1	0	Not serious	1	2	2	3	Public Health Facility	1	Designated health facility	0	2	0	NA	0	1	No Medication	0	NA	NA	NA	NA	NA	NA
228	2	Female	42	40-59	2	Junior or senior high school	4	Self-employed	3	Divorced/ Widowed/ Separated	3000000	2.12132e+06	0-2,999,999	2	2	1	do not have insurance	1	Gained coverage	3	PBI	0	Fair or poor	1	Same	1	0	Not serious	1	2	2	3	Public Health Facility	1	Designated health facility	0	2	1	6	6	2	Informal Care	0	NA	NA	NA	NA	NA	NA
229	1	Male	36	23-39	2	Junior or senior high school	4	Self-employed	1	Married	3000000	1500000	0-2,999,999	4	2	1	do not have insurance	1	Gained coverage	3	PBI	1	Good	1	Same	0	NA	NA	NA	NA	NA	NA	NA	NA	NA	NA	NA	NA	NA	NA	NA	NA	1	1	1	1	2	2	3
230	1	Male	31	23-39	2	Junior or senior high school	4	Self-employed	1	Married	2000000	1.1547e+06	0-2,999,999	3	2	1	do not have insurance	1	Gained coverage	3	PBI	1	Good	2	Better	1	1	Somewhat serious	1	2	2	3	Public Health Facility	1	Designated health facility	0	2	1	5	5	2	Informal Care	0	NA	NA	NA	NA	NA	NA
231	1	Male	56	40-59	2	Junior or senior high school	4	Self-employed	1	Married	2000000	1.1547e+06	0-2,999,999	3	2	1	do not have insurance	1	Gained coverage	3	PBI	1	Good	1	Same	0	NA	NA	NA	NA	NA	NA	NA	NA	NA	NA	NA	NA	NA	NA	NA	NA	1	1	1	1	2	2	3
232	1	Male	53	40-59	1	Primary school or below	4	Self-employed	1	Married	1000000	577350	0-2,999,999	3	2	1	do not have insurance	1	Gained coverage	3	PBI	1	Good	1	Same	0	NA	NA	NA	NA	NA	NA	NA	NA	NA	NA	NA	NA	NA	NA	NA	NA	1	1	1	1	2	2	3
233	1	Male	47	40-59	2	Junior or senior high school	4	Self-employed	1	Married	1500000	750000	0-2,999,999	4	2	1	do not have insurance	1	Gained coverage	3	PBI	1	Good	1	Same	1	1	Somewhat serious	1	2	2	3	Public Health Facility	1	Designated health facility	0	2	1	2	2	3	Public Health Facility	0	NA	NA	NA	NA	NA	NA
234	2	Female	42	40-59	2	Junior or senior high school	4	Self-employed	3	Divorced/ Widowed/ Separated	1700000	850000	0-2,999,999	4	2	1	do not have insurance	1	Gained coverage	3	PBI	1	Good	1	Same	0	NA	NA	NA	NA	NA	NA	NA	NA	NA	NA	NA	NA	NA	NA	NA	NA	1	1	1	1	2	2	3
235	2	Female	47	40-59	2	Junior or senior high school	4	Self-employed	1	Married	1500000	750000	0-2,999,999	4	2	3	Private	3	Always covered	3	PBI	1	Good	1	Same	1	1	Somewhat serious	1	2	2	3	Public Health Facility	1	Designated health facility	0	2	1	6	6	2	Informal Care	1	1	1	1	2	2	3
236	1	Male	52	40-59	1	Primary school or below	4	Self-employed	1	Married	1500000	750000	0-2,999,999	4	2	1	do not have insurance	1	Gained coverage	4	Informal workers	0	Fair or poor	1	Same	0	NA	NA	NA	NA	NA	NA	NA	NA	NA	NA	NA	NA	NA	NA	NA	NA	1	1	1	1	2	2	3
237	2	Female	62	>=60	3	College or above	3	Private employed	3	Divorced/ Widowed/ Separated	3000000	3000000	3,000,000-5,999,999	1	2	2	JAMSOSTEK	3	Always covered	3	PBI	1	Good	1	Same	1	0	Not serious	1	2	2	3	Public Health Facility	1	Designated health facility	0	2	1	7	7	2	Informal Care	0	NA	NA	NA	NA	NA	NA
238	1	Male	50	40-59	2	Junior or senior high school	3	Private employed	1	Married	2400000	1.38564e+06	0-2,999,999	3	2	2	JAMSOSTEK	3	Always covered	3	PBI	1	Good	1	Same	0	NA	NA	NA	NA	NA	NA	NA	NA	NA	NA	NA	NA	NA	NA	NA	NA	1	1	1	1	4	4	4
239	1	Male	52	40-59	2	Junior or senior high school	3	Private employed	1	Married	3000000	1500000	0-2,999,999	4	2	2	JAMSOSTEK	3	Always covered	3	PBI	1	Good	1	Same	0	NA	NA	NA	NA	NA	NA	NA	NA	NA	NA	NA	NA	NA	NA	NA	NA	1	2	2	1	2	2	3
240	2	Female	47	40-59	3	College or above	3	Private employed	1	Married	5000000	2500000	0-2,999,999	4	2	1	do not have insurance	1	Gained coverage	3	PBI	1	Good	1	Same	1	0	Not serious	1	4	4	4	Private Health Facility	1	Designated health facility	100000	1	1	7	7	2	Informal Care	1	1	1	1	4	4	4
241	1	Male	34	23-39	2	Junior or senior high school	3	Private employed	1	Married	3000000	1.73205e+06	0-2,999,999	3	2	2	JAMSOSTEK	3	Always covered	3	PBI	1	Good	1	Same	1	0	Not serious	0	NA	0	1	No Medication	NA	NA	NA	NA	0	NA	0	1	No Medication	0	NA	NA	NA	NA	NA	NA
242	1	Male	47	40-59	2	Junior or senior high school	4	Self-employed	3	Divorced/ Widowed/ Separated	5000000	3.53553e+06	3,000,000-5,999,999	2	2	1	do not have insurance	1	Gained coverage	3	PBI	1	Good	1	Same	0	NA	NA	NA	NA	NA	NA	NA	NA	NA	NA	NA	NA	NA	NA	NA	NA	1	1	1	1	4	4	4
243	1	Male	52	40-59	2	Junior or senior high school	4	Self-employed	1	Married	10000000	4.47214e+06	3,000,000-5,999,999	5	1	1	do not have insurance	4	Never covered	1	Not a member	2	Very good or excellent	1	Same	1	0	Not serious	0	NA	0	1	No Medication	NA	NA	NA	NA	0	NA	0	1	No Medication	0	NA	NA	NA	NA	NA	NA
244	2	Female	47	40-59	3	College or above	2	Civil servant	1	Married	7000000	4.94975e+06	3,000,000-5,999,999	2	2	2	ASKES	3	Always covered	2	Formal workers	0	Fair or poor	0	Worse	1	1	Somewhat serious	1	4	4	4	Private Health Facility	1	Designated health facility	0	2	0	NA	0	1	No Medication	1	3	3 or more	1	4	4	4
245	2	Female	37	23-39	2	Junior or senior high school	3	Private employed	2	Never married	3000000	3000000	3,000,000-5,999,999	1	2	2	JAMSOSTEK	3	Always covered	3	PBI	1	Good	1	Same	0	NA	NA	NA	NA	NA	NA	NA	NA	NA	NA	NA	NA	NA	NA	NA	NA	1	1	1	1	2	2	3
246	2	Female	30	23-39	1	Primary school or below	4	Self-employed	3	Divorced/ Widowed/ Separated	1000000	707107	0-2,999,999	2	2	1	do not have insurance	1	Gained coverage	3	PBI	1	Good	1	Same	0	NA	NA	NA	NA	NA	NA	NA	NA	NA	NA	NA	NA	NA	NA	NA	NA	1	1	1	1	2	2	3
247	1	Male	45	40-59	2	Junior or senior high school	3	Private employed	1	Married	4500000	2250000	0-2,999,999	4	2	2	JAMSOSTEK	3	Always covered	3	PBI	1	Good	1	Same	1	0	Not serious	0	NA	0	1	No Medication	NA	NA	NA	NA	0	NA	0	1	No Medication	0	NA	NA	NA	NA	NA	NA
248	1	Male	28	23-39	2	Junior or senior high school	4	Self-employed	2	Never married	3600000	3600000	3,000,000-5,999,999	1	2	1	do not have insurance	1	Gained coverage	3	PBI	1	Good	1	Same	1	0	Not serious	0	NA	0	1	No Medication	NA	NA	NA	NA	0	NA	0	1	No Medication	0	NA	NA	NA	NA	NA	NA
249	1	Male	51	40-59	1	Primary school or below	4	Self-employed	1	Married	5000000	2500000	0-2,999,999	4	2	2	JAMKESMAS	3	Always covered	3	PBI	0	Fair or poor	1	Same	1	0	Not serious	0	NA	0	1	No Medication	NA	NA	NA	NA	1	7	7	2	Informal Care	0	NA	NA	NA	NA	NA	NA
250	2	Female	71	>=60	1	Primary school or below	1	Unemployed	3	Divorced/ Widowed/ Separated	1000000	1000000	0-2,999,999	1	2	2	JAMKESMAS	3	Always covered	3	PBI	1	Good	1	Same	0	NA	NA	NA	NA	NA	NA	NA	NA	NA	NA	NA	NA	NA	NA	NA	NA	1	4	3 or more	1	2	2	3
251	1	Male	31	23-39	2	Junior or senior high school	2	Civil servant	1	Married	10000000	5000000	3,000,000-5,999,999	4	2	2	ASKES	3	Always covered	2	Formal workers	1	Good	1	Same	1	0	Not serious	0	NA	0	1	No Medication	NA	NA	NA	NA	0	NA	0	1	No Medication	0	NA	NA	NA	NA	NA	NA
252	2	Female	39	23-39	1	Primary school or below	4	Self-employed	3	Divorced/ Widowed/ Separated	2250000	1.29904e+06	0-2,999,999	3	1	1	do not have insurance	4	Never covered	1	Not a member	0	Fair or poor	1	Same	0	NA	NA	NA	NA	NA	NA	NA	NA	NA	NA	NA	NA	NA	NA	NA	NA	1	1	1	1	4	4	4
253	1	Male	50	40-59	3	College or above	2	Civil servant	1	Married	20000000	8.16497e+06	>=6,000,000	6	4	2	ASKES	3	Always covered	2	Formal workers	1	Good	1	Same	0	NA	NA	NA	NA	NA	NA	NA	NA	NA	NA	NA	NA	NA	NA	NA	NA	1	1	1	1	2	2	3
254	2	Female	44	40-59	1	Primary school or below	1	Unemployed	1	Married	3000000	1.34164e+06	0-2,999,999	5	2	2	JAMKESMAS	3	Always covered	3	PBI	0	Fair or poor	2	Better	1	1	Somewhat serious	1	2	2	3	Public Health Facility	1	Designated health facility	0	2	1	2	2	3	Public Health Facility	1	1	1	1	2	2	3
255	1	Male	49	40-59	2	Junior or senior high school	3	Private employed	1	Married	5000000	2.23607e+06	0-2,999,999	5	1	1	do not have insurance	4	Never covered	1	Not a member	0	Fair or poor	2	Better	1	1	Somewhat serious	1	2	2	3	Public Health Facility	0	Non-designated health facility	3000	1	1	4	4	4	Private Health Facility	1	1	1	1	2	2	3
256	1	Male	71	>=60	3	College or above	5	Retired	1	Married	2000000	1.41421e+06	0-2,999,999	2	2	2	JAMSOSTEK	3	Always covered	4	Informal workers	0	Fair or poor	1	Same	1	0	Not serious	1	2	2	3	Public Health Facility	1	Designated health facility	0	2	1	3	3	4	Private Health Facility	1	1	1	1	2	2	3
257	2	Female	62	>=60	1	Primary school or below	1	Unemployed	1	Married	2500000	1.76777e+06	0-2,999,999	2	2	2	JAMKESMAS	3	Always covered	3	PBI	0	Fair or poor	1	Same	1	0	Not serious	1	2	2	3	Public Health Facility	1	Designated health facility	0	2	0	NA	0	1	No Medication	1	1	1	1	2	2	3
258	1	Male	65	>=60	2	Junior or senior high school	5	Retired	1	Married	3000000	2.12132e+06	0-2,999,999	2	2	1	do not have insurance	1	Gained coverage	4	Informal workers	1	Good	1	Same	0	NA	NA	NA	NA	NA	NA	NA	NA	NA	NA	NA	NA	NA	NA	NA	NA	1	1	1	1	2	2	3
259	1	Male	44	40-59	2	Junior or senior high school	3	Private employed	1	Married	5000000	2.88675e+06	0-2,999,999	3	2	2	JAMSOSTEK	3	Always covered	2	Formal workers	0	Fair or poor	0	Worse	1	1	Somewhat serious	1	2	2	3	Public Health Facility	1	Designated health facility	0	2	1	4	4	4	Private Health Facility	1	1	1	1	2	2	3
260	1	Male	69	>=60	3	College or above	3	Private employed	1	Married	3000000	2.12132e+06	0-2,999,999	2	2	2	JAMSOSTEK	3	Always covered	3	PBI	0	Fair or poor	2	Better	1	1	Somewhat serious	1	2	2	3	Public Health Facility	1	Designated health facility	0	2	1	3	3	4	Private Health Facility	1	1	1	1	2	2	3
261	2	Female	64	>=60	3	College or above	5	Retired	1	Married	6000000	4.24264e+06	3,000,000-5,999,999	2	2	2	ASKES	3	Always covered	5	Non-workers	0	Fair or poor	0	Worse	1	1	Somewhat serious	1	2	2	3	Public Health Facility	1	Designated health facility	0	2	1	4	4	4	Private Health Facility	1	1	1	1	2	2	3
262	1	Male	47	40-59	2	Junior or senior high school	3	Private employed	1	Married	3500000	1750000	0-2,999,999	4	1	1	do not have insurance	4	Never covered	1	Not a member	0	Fair or poor	1	Same	0	NA	NA	NA	NA	NA	NA	NA	NA	NA	NA	NA	NA	NA	NA	NA	NA	1	2	2	1	4	4	4
263	1	Male	33	23-39	3	College or above	3	Private employed	1	Married	3000000	1.73205e+06	0-2,999,999	3	2	1	do not have insurance	1	Gained coverage	2	Formal workers	1	Good	1	Same	1	1	Somewhat serious	1	2	2	3	Public Health Facility	1	Designated health facility	0	2	1	2	2	3	Public Health Facility	0	NA	NA	NA	NA	NA	NA
264	1	Male	38	23-39	3	College or above	3	Private employed	1	Married	3000000	1500000	0-2,999,999	4	2	1	do not have insurance	1	Gained coverage	2	Formal workers	1	Good	2	Better	1	1	Somewhat serious	1	2	2	3	Public Health Facility	1	Designated health facility	0	2	1	2	2	3	Public Health Facility	0	NA	NA	NA	NA	NA	NA
265	2	Female	47	40-59	1	Primary school or below	1	Unemployed	3	Divorced/ Widowed/ Separated	5000000	2.88675e+06	0-2,999,999	3	2	2	JAMKESMAS	3	Always covered	5	Non-workers	0	Fair or poor	1	Same	0	NA	NA	NA	NA	NA	NA	NA	NA	NA	NA	NA	NA	NA	NA	NA	NA	1	1	1	1	4	4	4
266	1	Male	75	>=60	3	College or above	4	Self-employed	1	Married	4000000	2.3094e+06	0-2,999,999	3	2	2	JAMKESMAS	3	Always covered	2	Formal workers	0	Fair or poor	1	Same	0	NA	NA	NA	NA	NA	NA	NA	NA	NA	NA	NA	NA	NA	NA	NA	NA	1	1	1	1	4	4	4
267	1	Male	59	40-59	2	Junior or senior high school	4	Self-employed	1	Married	3000000	1500000	0-2,999,999	4	2	2	JAMKESMAS	3	Always covered	3	PBI	1	Good	1	Same	1	0	Not serious	1	2	2	3	Public Health Facility	1	Designated health facility	0	2	1	7	7	2	Informal Care	0	NA	NA	NA	NA	NA	NA
268	1	Male	65	>=60	1	Primary school or below	5	Retired	3	Divorced/ Widowed/ Separated	4000000	2.82843e+06	0-2,999,999	2	2	2	ASKES	3	Always covered	5	Non-workers	0	Fair or poor	1	Same	0	NA	NA	NA	NA	NA	NA	NA	NA	NA	NA	NA	NA	NA	NA	NA	NA	1	1	1	1	2	2	3
269	2	Female	67	>=60	3	College or above	1	Unemployed	1	Married	15000000	5.3033e+06	3,000,000-5,999,999	8	2	2	JAMKESMAS	3	Always covered	2	Formal workers	1	Good	1	Same	0	NA	NA	NA	NA	NA	NA	NA	NA	NA	NA	NA	NA	NA	NA	NA	NA	1	2	2	1	4	4	4
270	1	Male	83	>=60	1	Primary school or below	1	Unemployed	3	Divorced/ Widowed/ Separated	2000000	1.41421e+06	0-2,999,999	2	2	1	do not have insurance	1	Gained coverage	3	PBI	1	Good	1	Same	1	0	Not serious	1	2	2	3	Public Health Facility	1	Designated health facility	0	2	0	NA	0	1	No Medication	1	1	1	1	2	2	3
271	2	Female	35	23-39	3	College or above	3	Private employed	1	Married	3500000	2.02073e+06	0-2,999,999	3	4	1	do not have insurance	1	Gained coverage	2	Formal workers	2	Very good or excellent	1	Same	0	NA	NA	NA	NA	NA	NA	NA	NA	NA	NA	NA	NA	NA	NA	NA	NA	1	1	1	1	2	2	3
272	2	Female	64	>=60	1	Primary school or below	1	Unemployed	3	Divorced/ Widowed/ Separated	2000000	1.1547e+06	0-2,999,999	3	2	1	do not have insurance	1	Gained coverage	3	PBI	1	Good	1	Same	1	0	Not serious	0	NA	0	1	No Medication	NA	NA	NA	NA	0	NA	0	1	No Medication	0	NA	NA	NA	NA	NA	NA
273	2	Female	53	40-59	3	College or above	1	Unemployed	1	Married	5000000	2500000	0-2,999,999	4	4	2	JAMKESMAS	3	Always covered	2	Formal workers	2	Very good or excellent	1	Same	1	0	Not serious	0	NA	0	1	No Medication	NA	NA	NA	NA	0	NA	0	1	No Medication	1	1	1	1	4	4	4
274	1	Male	57	40-59	2	Junior or senior high school	3	Private employed	1	Married	3500000	2.02073e+06	0-2,999,999	3	1	1	do not have insurance	4	Never covered	1	Not a member	0	Fair or poor	1	Same	1	1	Somewhat serious	1	4	4	4	Private Health Facility	0	Non-designated health facility	200000	0	0	NA	0	1	No Medication	1	2	2	1	4	4	4
275	1	Male	50	40-59	2	Junior or senior high school	3	Private employed	1	Married	2700000	1350000	0-2,999,999	4	1	1	do not have insurance	4	Never covered	1	Not a member	1	Good	1	Same	1	0	Not serious	0	NA	0	1	No Medication	NA	NA	NA	NA	0	NA	0	1	No Medication	1	1	1	1	6	6	2
276	2	Female	57	40-59	2	Junior or senior high school	1	Unemployed	1	Married	3000000	1.34164e+06	0-2,999,999	5	2	2	JAMKESMAS	3	Always covered	3	PBI	0	Fair or poor	2	Better	1	1	Somewhat serious	1	3	3	4	Private Health Facility	1	Designated health facility	0	2	2	NA	NA	NA	NA	1	3	3 or more	1	3	3	4
277	2	Female	67	>=60	2	Junior or senior high school	1	Unemployed	3	Divorced/ Widowed/ Separated	2000000	894427	0-2,999,999	5	2	1	do not have insurance	1	Gained coverage	3	PBI	0	Fair or poor	1	Same	1	0	Not serious	1	7	7	2	Informal Care	NA	NA	NA	NA	2	NA	NA	NA	NA	0	NA	NA	NA	NA	NA	NA
278	1	Male	78	>=60	1	Primary school or below	5	Retired	1	Married	3000000	1.73205e+06	0-2,999,999	3	2	2	ASKES	3	Always covered	5	Non-workers	1	Good	1	Same	0	NA	NA	NA	NA	NA	NA	NA	NA	NA	NA	NA	NA	NA	NA	NA	NA	1	4	3 or more	1	2	2	3
279	2	Female	75	>=60	2	Junior or senior high school	1	Unemployed	3	Divorced/ Widowed/ Separated	1200000	692820	0-2,999,999	3	2	2	JAMKESMAS	3	Always covered	3	PBI	0	Fair or poor	2	Better	0	NA	NA	NA	NA	NA	NA	NA	NA	NA	NA	NA	NA	NA	NA	NA	NA	1	1	1	1	2	2	3
280	2	Female	57	40-59	1	Primary school or below	1	Unemployed	3	Divorced/ Widowed/ Separated	5000000	2500000	0-2,999,999	4	2	1	do not have insurance	1	Gained coverage	3	PBI	1	Good	1	Same	0	NA	NA	NA	NA	NA	NA	NA	NA	NA	NA	NA	NA	NA	NA	NA	NA	1	1	1	1	2	2	3
281	1	Male	63	>=60	2	Junior or senior high school	5	Retired	1	Married	9000000	6.36396e+06	>=6,000,000	2	2	2	ASKES	3	Always covered	5	Non-workers	0	Fair or poor	0	Worse	0	NA	NA	NA	NA	NA	NA	NA	NA	NA	NA	NA	NA	NA	NA	NA	NA	1	2	2	1	3	3	4
282	2	Female	64	>=60	1	Primary school or below	4	Self-employed	3	Divorced/ Widowed/ Separated	100000	40824.8	0-2,999,999	6	2	1	do not have insurance	1	Gained coverage	3	PBI	1	Good	2	Better	0	NA	NA	NA	NA	NA	NA	NA	NA	NA	NA	NA	NA	NA	NA	NA	NA	1	3	3 or more	1	2	2	3
283	1	Male	63	>=60	1	Primary school or below	4	Self-employed	1	Married	1500000	750000	0-2,999,999	4	2	1	do not have insurance	1	Gained coverage	3	PBI	0	Fair or poor	1	Same	0	NA	NA	NA	NA	NA	NA	NA	NA	NA	NA	NA	NA	NA	NA	NA	NA	1	5	3 or more	1	4	4	4
284	2	Female	38	23-39	2	Junior or senior high school	1	Unemployed	1	Married	1500000	750000	0-2,999,999	4	2	1	do not have insurance	1	Gained coverage	3	PBI	0	Fair or poor	2	Better	1	0	Not serious	1	4	4	4	Private Health Facility	0	Non-designated health facility	0	0	1	4	4	4	Private Health Facility	1	1	1	1	4	4	4
285	2	Female	42	40-59	2	Junior or senior high school	1	Unemployed	1	Married	3000000	1.73205e+06	0-2,999,999	3	2	3	Private	3	Always covered	4	Informal workers	0	Fair or poor	1	Same	0	NA	NA	NA	NA	NA	NA	NA	NA	NA	NA	NA	NA	NA	NA	NA	NA	1	3	3 or more	1	3	3	4
286	1	Male	50	40-59	2	Junior or senior high school	4	Self-employed	1	Married	3500000	1.42887e+06	0-2,999,999	6	2	2	JAMKESMAS	3	Always covered	3	PBI	0	Fair or poor	2	Better	1	1	Somewhat serious	0	NA	0	1	No Medication	NA	NA	NA	NA	1	7	7	2	Informal Care	0	NA	NA	NA	NA	NA	NA
287	2	Female	29	23-39	3	College or above	2	Civil servant	1	Married	8000000	4000000	3,000,000-5,999,999	4	2	3	Private	3	Always covered	2	Formal workers	0	Fair or poor	2	Better	1	1	Somewhat serious	0	NA	0	1	No Medication	NA	NA	NA	NA	0	NA	0	1	No Medication	1	1	1	1	2	2	3
288	2	Female	58	40-59	2	Junior or senior high school	1	Unemployed	1	Married	6000000	2.44949e+06	0-2,999,999	6	4	1	do not have insurance	1	Gained coverage	4	Informal workers	0	Fair or poor	2	Better	0	NA	NA	NA	NA	NA	NA	NA	NA	NA	NA	NA	NA	NA	NA	NA	NA	1	4	3 or more	1	3	3	4
289	2	Female	61	>=60	2	Junior or senior high school	3	Private employed	1	Married	2500000	2500000	0-2,999,999	1	2	2	JAMSOSTEK	3	Always covered	4	Informal workers	0	Fair or poor	0	Worse	1	1	Somewhat serious	1	3	3	4	Private Health Facility	0	Non-designated health facility	0	2	0	NA	0	1	No Medication	1	1	1	1	2	2	3
290	2	Female	55	40-59	1	Primary school or below	1	Unemployed	1	Married	745000	526795	0-2,999,999	2	2	2	JAMKESMAS	3	Always covered	2	Formal workers	0	Fair or poor	1	Same	1	0	Not serious	0	NA	0	1	No Medication	NA	NA	NA	NA	0	NA	0	1	No Medication	1	1	1	0	NA	0	1
291	2	Female	77	>=60	1	Primary school or below	1	Unemployed	3	Divorced/ Widowed/ Separated	2000000	1000000	0-2,999,999	4	2	1	do not have insurance	1	Gained coverage	3	PBI	0	Fair or poor	0	Worse	1	1	Somewhat serious	1	2	2	3	Public Health Facility	0	Non-designated health facility	100000	0	1	4	4	4	Private Health Facility	1	1	1	1	2	2	3
292	2	Female	52	40-59	2	Junior or senior high school	1	Unemployed	1	Married	1500000	670820	0-2,999,999	5	2	1	do not have insurance	1	Gained coverage	3	PBI	0	Fair or poor	1	Same	1	0	Not serious	1	2	2	3	Public Health Facility	1	Designated health facility	100000	1	0	NA	0	1	No Medication	0	NA	NA	NA	NA	NA	NA
293	2	Female	84	>=60	2	Junior or senior high school	5	Retired	3	Divorced/ Widowed/ Separated	10000000	3.53553e+06	3,000,000-5,999,999	8	2	2	ASKES	3	Always covered	5	Non-workers	0	Fair or poor	1	Same	1	0	Not serious	0	NA	0	1	No Medication	NA	NA	NA	NA	0	NA	0	1	No Medication	1	2	2	1	2	2	3
294	2	Female	48	40-59	2	Junior or senior high school	1	Unemployed	1	Married	4500000	2.59808e+06	0-2,999,999	3	2	3	Private	3	Always covered	2	Formal workers	0	Fair or poor	2	Better	1	0	Not serious	1	4	4	4	Private Health Facility	1	Designated health facility	0	2	1	2	2	3	Public Health Facility	0	NA	NA	NA	NA	NA	NA
295	2	Female	55	40-59	2	Junior or senior high school	5	Retired	1	Married	10000000	3.53553e+06	3,000,000-5,999,999	8	2	2	ASKES	3	Always covered	5	Non-workers	1	Good	2	Better	1	1	Somewhat serious	1	4	4	4	Private Health Facility	1	Designated health facility	0	2	0	NA	0	1	No Medication	0	NA	NA	NA	NA	NA	NA
296	1	Male	35	23-39	2	Junior or senior high school	3	Private employed	3	Divorced/ Widowed/ Separated	2000000	1.41421e+06	0-2,999,999	2	2	1	do not have insurance	1	Gained coverage	2	Formal workers	1	Good	1	Same	0	NA	NA	NA	NA	NA	NA	NA	NA	NA	NA	NA	NA	NA	NA	NA	NA	1	1	1	1	2	2	3
297	1	Male	66	>=60	2	Junior or senior high school	3	Private employed	1	Married	3300000	1.90526e+06	0-2,999,999	3	2	2	JAMSOSTEK	3	Always covered	2	Formal workers	0	Fair or poor	2	Better	1	1	Somewhat serious	1	3	3	4	Private Health Facility	1	Designated health facility	200000	0	1	4	4	4	Private Health Facility	1	2	2	1	2	2	3
298	2	Female	42	40-59	2	Junior or senior high school	1	Unemployed	1	Married	3000000	1.73205e+06	0-2,999,999	3	2	1	do not have insurance	1	Gained coverage	3	PBI	1	Good	1	Same	1	0	Not serious	1	2	2	3	Public Health Facility	1	Designated health facility	3000	2	0	NA	0	1	No Medication	0	NA	NA	NA	NA	NA	NA
299	2	Female	48	40-59	2	Junior or senior high school	1	Unemployed	1	Married	2000000	1000000	0-2,999,999	4	2	1	do not have insurance	1	Gained coverage	3	PBI	0	Fair or poor	1	Same	0	NA	NA	NA	NA	NA	NA	NA	NA	NA	NA	NA	NA	NA	NA	NA	NA	1	1	1	1	2	2	3
300	2	Female	33	23-39	2	Junior or senior high school	1	Unemployed	1	Married	3000000	1.34164e+06	0-2,999,999	5	2	1	do not have insurance	1	Gained coverage	3	PBI	2	Very good or excellent	1	Same	0	NA	NA	NA	NA	NA	NA	NA	NA	NA	NA	NA	NA	NA	NA	NA	NA	1	1	1	1	2	2	3
301	1	Male	48	40-59	3	College or above	3	Private employed	1	Married	4000000	2.82843e+06	0-2,999,999	2	2	1	do not have insurance	1	Gained coverage	2	Formal workers	1	Good	2	Better	0	NA	NA	NA	NA	NA	NA	NA	NA	NA	NA	NA	NA	NA	NA	NA	NA	1	3	3 or more	1	3	3	4
302	2	Female	52	40-59	1	Primary school or below	1	Unemployed	1	Married	5000000	3.53553e+06	3,000,000-5,999,999	2	2	2	JAMKESMAS	3	Always covered	4	Informal workers	1	Good	2	Better	1	0	Not serious	1	2	2	3	Public Health Facility	1	Designated health facility	3000	2	0	NA	0	1	No Medication	0	NA	NA	NA	NA	NA	NA
303	1	Male	55	40-59	3	College or above	3	Private employed	1	Married	20000000	10000000	>=6,000,000	4	1	1	do not have insurance	4	Never covered	1	Not a member	1	Good	1	Same	0	NA	NA	NA	NA	NA	NA	NA	NA	NA	NA	NA	NA	NA	NA	NA	NA	1	3	3 or more	1	4	4	4
304	2	Female	55	40-59	2	Junior or senior high school	1	Unemployed	1	Married	2750000	1.58771e+06	0-2,999,999	3	2	1	do not have insurance	1	Gained coverage	4	Informal workers	1	Good	2	Better	0	NA	NA	NA	NA	NA	NA	NA	NA	NA	NA	NA	NA	NA	NA	NA	NA	1	2	2	1	3	3	4
305	1	Male	63	>=60	2	Junior or senior high school	4	Self-employed	1	Married	4000000	2.82843e+06	0-2,999,999	2	2	1	do not have insurance	1	Gained coverage	4	Informal workers	2	Very good or excellent	1	Same	1	0	Not serious	1	4	4	4	Private Health Facility	1	Designated health facility	50000	1	0	NA	0	1	No Medication	0	NA	NA	NA	NA	NA	NA
306	2	Female	40	40-59	3	College or above	3	Private employed	1	Married	6500000	4.59619e+06	3,000,000-5,999,999	2	2	1	do not have insurance	1	Gained coverage	2	Formal workers	1	Good	1	Same	1	0	Not serious	0	NA	0	1	No Medication	NA	NA	NA	NA	0	NA	0	1	No Medication	1	1	1	1	4	4	4
307	1	Male	40	40-59	2	Junior or senior high school	3	Private employed	1	Married	3000000	1.73205e+06	0-2,999,999	3	2	2	JAMSOSTEK	3	Always covered	2	Formal workers	2	Very good or excellent	1	Same	1	0	Not serious	1	4	4	4	Private Health Facility	1	Designated health facility	0	2	1	7	7	2	Informal Care	0	NA	NA	NA	NA	NA	NA
308	2	Female	26	23-39	2	Junior or senior high school	1	Unemployed	2	Never married	3000000	3000000	3,000,000-5,999,999	1	2	1	do not have insurance	1	Gained coverage	3	PBI	1	Good	2	Better	0	NA	NA	NA	NA	NA	NA	NA	NA	NA	NA	NA	NA	NA	NA	NA	NA	1	1	1	1	1	1	3
309	1	Male	58	40-59	3	College or above	5	Retired	1	Married	4000000	2.82843e+06	0-2,999,999	2	2	2	JAMSOSTEK	3	Always covered	4	Informal workers	1	Good	1	Same	0	NA	NA	NA	NA	NA	NA	NA	NA	NA	NA	NA	NA	NA	NA	NA	NA	1	2	2	1	3	3	4
310	2	Female	50	40-59	2	Junior or senior high school	1	Unemployed	1	Married	3000000	3000000	3,000,000-5,999,999	1	2	1	do not have insurance	1	Gained coverage	3	PBI	1	Good	2	Better	0	NA	NA	NA	NA	NA	NA	NA	NA	NA	NA	NA	NA	NA	NA	NA	NA	1	2	2	1	2	2	3
311	2	Female	76	>=60	1	Primary school or below	1	Unemployed	3	Divorced/ Widowed/ Separated	2000000	2000000	0-2,999,999	1	2	2	JAMKESMAS	3	Always covered	2	Formal workers	0	Fair or poor	1	Same	0	NA	NA	NA	NA	NA	NA	NA	NA	NA	NA	NA	NA	NA	NA	NA	NA	1	1	1	1	3	3	4
312	2	Female	58	40-59	2	Junior or senior high school	1	Unemployed	1	Married	1000000	1000000	0-2,999,999	1	2	1	do not have insurance	1	Gained coverage	4	Informal workers	0	Fair or poor	2	Better	0	NA	NA	NA	NA	NA	NA	NA	NA	NA	NA	NA	NA	NA	NA	NA	NA	1	3	3 or more	1	3	3	4
313	2	Female	57	40-59	1	Primary school or below	1	Unemployed	1	Married	1500000	1.06066e+06	0-2,999,999	2	2	1	do not have insurance	1	Gained coverage	3	PBI	0	Fair or poor	2	Better	1	0	Not serious	1	2	2	3	Public Health Facility	1	Designated health facility	0	2	0	NA	0	1	No Medication	1	2	2	1	3	3	4
314	1	Male	57	40-59	2	Junior or senior high school	4	Self-employed	1	Married	2500000	1.11803e+06	0-2,999,999	5	2	1	do not have insurance	1	Gained coverage	2	Formal workers	0	Fair or poor	2	Better	0	NA	NA	NA	NA	NA	NA	NA	NA	NA	NA	NA	NA	NA	NA	NA	NA	1	2	2	1	1	1	3
315	1	Male	66	>=60	1	Primary school or below	4	Self-employed	1	Married	5000000	2.23607e+06	0-2,999,999	5	2	1	do not have insurance	1	Gained coverage	3	PBI	1	Good	1	Same	1	0	Not serious	1	2	2	3	Public Health Facility	1	Designated health facility	0	2	1	2	2	3	Public Health Facility	1	3	3 or more	1	3	3	4
316	1	Male	44	40-59	2	Junior or senior high school	4	Self-employed	1	Married	3000000	1.73205e+06	0-2,999,999	3	2	1	do not have insurance	1	Gained coverage	3	PBI	1	Good	1	Same	1	0	Not serious	1	2	2	3	Public Health Facility	1	Designated health facility	0	2	1	2	2	3	Public Health Facility	0	NA	NA	NA	NA	NA	NA
317	2	Female	52	40-59	2	Junior or senior high school	1	Unemployed	1	Married	3000000	1.73205e+06	0-2,999,999	3	2	2	JAMKESMAS	3	Always covered	3	PBI	1	Good	2	Better	1	0	Not serious	1	2	2	3	Public Health Facility	1	Designated health facility	0	2	1	2	2	3	Public Health Facility	0	NA	NA	NA	NA	NA	NA
318	2	Female	47	40-59	2	Junior or senior high school	1	Unemployed	1	Married	2000000	1000000	0-2,999,999	4	2	2	JAMKESMAS	3	Always covered	3	PBI	0	Fair or poor	1	Same	1	1	Somewhat serious	1	2	2	3	Public Health Facility	1	Designated health facility	0	2	1	2	2	3	Public Health Facility	0	NA	NA	NA	NA	NA	NA
319	1	Male	46	40-59	2	Junior or senior high school	3	Private employed	1	Married	3100000	1.78979e+06	0-2,999,999	3	2	2	JAMSOSTEK	3	Always covered	2	Formal workers	0	Fair or poor	1	Same	0	NA	NA	NA	NA	NA	NA	NA	NA	NA	NA	NA	NA	NA	NA	NA	NA	1	1	1	1	1	1	3
320	1	Male	67	>=60	1	Primary school or below	4	Self-employed	1	Married	1000000	577350	0-2,999,999	3	2	2	JAMKESMAS	3	Always covered	3	PBI	0	Fair or poor	1	Same	0	NA	NA	NA	NA	NA	NA	NA	NA	NA	NA	NA	NA	NA	NA	NA	NA	1	1	1	1	2	2	3
321	2	Female	46	40-59	2	Junior or senior high school	1	Unemployed	1	Married	3500000	1750000	0-2,999,999	4	2	1	do not have insurance	1	Gained coverage	2	Formal workers	1	Good	0	Worse	1	1	Somewhat serious	1	2	2	3	Public Health Facility	1	Designated health facility	0	2	1	2	2	3	Public Health Facility	0	NA	NA	NA	NA	NA	NA
322	2	Female	46	40-59	1	Primary school or below	1	Unemployed	1	Married	1000000	500000	0-2,999,999	4	2	1	do not have insurance	1	Gained coverage	3	PBI	1	Good	2	Better	1	0	Not serious	1	2	2	3	Public Health Facility	1	Designated health facility	0	2	1	2	2	3	Public Health Facility	0	NA	NA	NA	NA	NA	NA
323	2	Female	41	40-59	2	Junior or senior high school	1	Unemployed	1	Married	500000	250000	0-2,999,999	4	2	1	do not have insurance	1	Gained coverage	3	PBI	0	Fair or poor	1	Same	1	1	Somewhat serious	1	2	2	3	Public Health Facility	1	Designated health facility	0	2	1	5	5	2	Informal Care	0	NA	NA	NA	NA	NA	NA
324	2	Female	55	40-59	2	Junior or senior high school	4	Self-employed	1	Married	4000000	2000000	0-2,999,999	4	4	2	JAMKESMAS	3	Always covered	4	Informal workers	0	Fair or poor	1	Same	1	1	Somewhat serious	1	4	4	4	Private Health Facility	1	Designated health facility	25500	0	1	2	2	3	Public Health Facility	1	3	3 or more	1	4	4	4
325	2	Female	75	>=60	1	Primary school or below	1	Unemployed	3	Divorced/ Widowed/ Separated	300000	300000	0-2,999,999	1	2	1	do not have insurance	1	Gained coverage	3	PBI	1	Good	2	Better	1	0	Not serious	1	4	4	4	Private Health Facility	1	Designated health facility	25500	0	1	4	4	4	Private Health Facility	1	2	2	1	3	3	4
326	2	Female	72	>=60	1	Primary school or below	1	Unemployed	3	Divorced/ Widowed/ Separated	600000	600000	0-2,999,999	1	2	3	Private	3	Always covered	3	PBI	2	Very good or excellent	2	Better	1	1	Somewhat serious	1	2	2	3	Public Health Facility	1	Designated health facility	0	2	1	2	2	3	Public Health Facility	0	NA	NA	NA	NA	NA	NA
327	2	Female	39	23-39	1	Primary school or below	1	Unemployed	1	Married	2000000	2000000	0-2,999,999	1	2	1	do not have insurance	1	Gained coverage	2	Formal workers	2	Very good or excellent	2	Better	0	NA	NA	NA	NA	NA	NA	NA	NA	NA	NA	NA	NA	NA	NA	NA	NA	1	1	1	0	NA	0	1
328	2	Female	69	>=60	2	Junior or senior high school	4	Self-employed	1	Married	5000000	3.53553e+06	3,000,000-5,999,999	2	2	1	do not have insurance	1	Gained coverage	4	Informal workers	1	Good	1	Same	1	1	Somewhat serious	0	NA	0	1	No Medication	NA	NA	NA	NA	0	NA	0	1	No Medication	1	1	1	0	NA	0	1
329	2	Female	62	>=60	2	Junior or senior high school	1	Unemployed	3	Divorced/ Widowed/ Separated	3000000	2.12132e+06	0-2,999,999	2	2	1	do not have insurance	1	Gained coverage	3	PBI	1	Good	2	Better	1	1	Somewhat serious	0	NA	0	1	No Medication	NA	NA	NA	NA	1	5	5	2	Informal Care	0	NA	NA	NA	NA	NA	NA
330	1	Male	68	>=60	2	Junior or senior high school	4	Self-employed	1	Married	1500000	1500000	0-2,999,999	1	2	1	do not have insurance	1	Gained coverage	3	PBI	1	Good	2	Better	1	1	Somewhat serious	1	2	2	3	Public Health Facility	1	Designated health facility	0	2	0	NA	0	1	No Medication	0	NA	NA	NA	NA	NA	NA
331	1	Male	77	>=60	2	Junior or senior high school	5	Retired	3	Divorced/ Widowed/ Separated	10000000	5.7735e+06	3,000,000-5,999,999	3	2	2	ASKES	3	Always covered	5	Non-workers	1	Good	1	Same	1	1	Somewhat serious	1	4	4	4	Private Health Facility	0	Non-designated health facility	150000	0	1	4	4	4	Private Health Facility	1	1	1	1	4	4	4
332	2	Female	51	40-59	1	Primary school or below	1	Unemployed	1	Married	3000000	2.12132e+06	0-2,999,999	2	2	1	do not have insurance	1	Gained coverage	3	PBI	1	Good	2	Better	1	1	Somewhat serious	1	2	2	3	Public Health Facility	1	Designated health facility	0	2	1	2	2	3	Public Health Facility	1	1	1	0	NA	0	1
333	1	Male	65	>=60	3	College or above	4	Self-employed	1	Married	6000000	4.24264e+06	3,000,000-5,999,999	2	2	2	JAMKESMAS	3	Always covered	4	Informal workers	1	Good	2	Better	1	1	Somewhat serious	1	2	2	3	Public Health Facility	1	Designated health facility	0	2	1	6	6	2	Informal Care	1	1	1	1	2	2	3
334	2	Female	44	40-59	2	Junior or senior high school	1	Unemployed	1	Married	2500000	1.76777e+06	0-2,999,999	2	2	1	do not have insurance	1	Gained coverage	3	PBI	0	Fair or poor	2	Better	1	1	Somewhat serious	1	4	4	4	Private Health Facility	0	Non-designated health facility	150000	0	1	7	7	2	Informal Care	1	1	1	1	2	2	3
335	2	Female	37	23-39	2	Junior or senior high school	1	Unemployed	1	Married	2500000	1250000	0-2,999,999	4	2	1	do not have insurance	1	Gained coverage	3	PBI	1	Good	2	Better	1	2	Serious	1	1	1	3	Public Health Facility	1	Designated health facility	1000000	1	1	7	7	2	Informal Care	1	1	1	0	NA	0	1
336	2	Female	68	>=60	1	Primary school or below	1	Unemployed	3	Divorced/ Widowed/ Separated	1500000	750000	0-2,999,999	4	2	1	do not have insurance	1	Gained coverage	3	PBI	1	Good	2	Better	1	0	Not serious	1	4	4	4	Private Health Facility	0	Non-designated health facility	140000	0	0	NA	0	1	No Medication	1	1	1	1	4	4	4
337	2	Female	65	>=60	1	Primary school or below	1	Unemployed	3	Divorced/ Widowed/ Separated	1000000	1000000	0-2,999,999	1	2	1	do not have insurance	1	Gained coverage	3	PBI	1	Good	1	Same	1	1	Somewhat serious	1	2	2	3	Public Health Facility	1	Designated health facility	0	2	0	NA	0	1	No Medication	1	1	1	1	2	2	3
338	1	Male	66	>=60	1	Primary school or below	1	Unemployed	1	Married	500000	353553	0-2,999,999	2	2	1	do not have insurance	1	Gained coverage	3	PBI	1	Good	2	Better	1	1	Somewhat serious	0	NA	0	1	No Medication	NA	NA	NA	NA	1	2	2	3	Public Health Facility	1	1	1	1	4	4	4
339	2	Female	59	40-59	1	Primary school or below	1	Unemployed	3	Divorced/ Widowed/ Separated	1000000	707107	0-2,999,999	2	2	1	do not have insurance	1	Gained coverage	3	PBI	0	Fair or poor	2	Better	1	1	Somewhat serious	1	2	2	3	Public Health Facility	1	Designated health facility	0	2	0	NA	0	1	No Medication	0	NA	NA	NA	NA	NA	NA
340	1	Male	58	40-59	2	Junior or senior high school	4	Self-employed	1	Married	2500000	1.44338e+06	0-2,999,999	3	2	1	do not have insurance	1	Gained coverage	3	PBI	1	Good	2	Better	1	1	Somewhat serious	1	2	2	3	Public Health Facility	0	Non-designated health facility	3000	0	0	NA	0	1	No Medication	0	NA	NA	NA	NA	NA	NA
341	2	Female	55	40-59	1	Primary school or below	1	Unemployed	1	Married	2000000	894427	0-2,999,999	5	2	2	JAMKESMAS	3	Always covered	3	PBI	1	Good	2	Better	1	1	Somewhat serious	1	2	2	3	Public Health Facility	1	Designated health facility	0	2	0	NA	0	1	No Medication	1	4	3 or more	1	8	8	2
342	2	Female	55	40-59	1	Primary school or below	4	Self-employed	3	Divorced/ Widowed/ Separated	1500000	1500000	0-2,999,999	1	2	1	do not have insurance	1	Gained coverage	3	PBI	1	Good	2	Better	1	1	Somewhat serious	1	2	2	3	Public Health Facility	1	Designated health facility	0	2	1	2	2	3	Public Health Facility	1	2	2	0	NA	0	1
343	1	Male	60	>=60	2	Junior or senior high school	5	Retired	1	Married	3000000	3000000	3,000,000-5,999,999	1	2	2	ASKES	3	Always covered	5	Non-workers	0	Fair or poor	2	Better	1	1	Somewhat serious	1	2	2	3	Public Health Facility	1	Designated health facility	0	1	0	NA	0	1	No Medication	1	1	1	1	2	2	3
344	2	Female	67	>=60	1	Primary school or below	1	Unemployed	3	Divorced/ Widowed/ Separated	2500000	2500000	0-2,999,999	1	2	2	JAMKESMAS	3	Always covered	3	PBI	1	Good	1	Same	1	1	Somewhat serious	1	2	2	3	Public Health Facility	1	Designated health facility	0	2	1	2	2	3	Public Health Facility	1	2	2	1	2	2	3
345	2	Female	59	40-59	1	Primary school or below	4	Self-employed	1	Married	1500000	1.06066e+06	0-2,999,999	2	2	1	do not have insurance	1	Gained coverage	3	PBI	0	Fair or poor	1	Same	1	1	Somewhat serious	1	2	2	3	Public Health Facility	0	Non-designated health facility	0	2	1	2	2	3	Public Health Facility	1	3	3 or more	1	2	2	3
346	2	Female	42	40-59	3	College or above	4	Self-employed	3	Divorced/ Widowed/ Separated	2000000	1.1547e+06	0-2,999,999	3	2	3	Private	3	Always covered	4	Informal workers	0	Fair or poor	1	Same	1	1	Somewhat serious	1	2	2	3	Public Health Facility	0	Non-designated health facility	0	2	0	NA	0	1	No Medication	1	1	1	1	2	2	3
347	2	Female	60	>=60	1	Primary school or below	1	Unemployed	3	Divorced/ Widowed/ Separated	1000000	577350	0-2,999,999	3	2	1	do not have insurance	1	Gained coverage	3	PBI	0	Fair or poor	0	Worse	1	1	Somewhat serious	1	2	2	3	Public Health Facility	0	Non-designated health facility	0	2	1	7	7	2	Informal Care	1	1	1	1	2	2	3
348	2	Female	71	>=60	2	Junior or senior high school	1	Unemployed	3	Divorced/ Widowed/ Separated	2000000	1000000	0-2,999,999	4	2	1	do not have insurance	1	Gained coverage	4	Informal workers	0	Fair or poor	1	Same	1	1	Somewhat serious	1	2	2	3	Public Health Facility	0	Non-designated health facility	0	2	1	2	2	3	Public Health Facility	1	2	2	1	2	2	3
349	2	Female	43	40-59	1	Primary school or below	1	Unemployed	1	Married	2500000	1250000	0-2,999,999	4	2	1	do not have insurance	1	Gained coverage	3	PBI	0	Fair or poor	0	Worse	1	1	Somewhat serious	1	2	2	3	Public Health Facility	0	Non-designated health facility	0	2	0	NA	0	1	No Medication	1	2	2	1	2	2	3
350	2	Female	47	40-59	3	College or above	2	Civil servant	3	Divorced/ Widowed/ Separated	4000000	2.3094e+06	0-2,999,999	3	2	2	ASKES	3	Always covered	2	Formal workers	0	Fair or poor	1	Same	1	1	Somewhat serious	1	2	2	3	Public Health Facility	1	Designated health facility	0	2	2	NA	NA	NA	NA	1	2	2	1	3	3	4
351	2	Female	70	>=60	2	Junior or senior high school	1	Unemployed	1	Married	1000000	577350	0-2,999,999	3	2	1	do not have insurance	1	Gained coverage	4	Informal workers	0	Fair or poor	1	Same	1	0	Not serious	1	2	2	3	Public Health Facility	1	Designated health facility	0	2	1	7	7	2	Informal Care	1	3	3 or more	1	5	5	2
352	2	Female	76	>=60	1	Primary school or below	1	Unemployed	1	Married	250000	250000	0-2,999,999	1	2	2	JAMKESMAS	3	Always covered	3	PBI	1	Good	1	Same	0	NA	NA	NA	NA	NA	NA	NA	NA	NA	NA	NA	NA	NA	NA	NA	NA	1	3	3 or more	0	NA	0	1
353	2	Female	33	23-39	1	Primary school or below	4	Self-employed	1	Married	1000000	500000	0-2,999,999	4	2	2	JAMKESMAS	3	Always covered	2	Formal workers	0	Fair or poor	2	Better	1	2	Serious	0	NA	0	1	No Medication	NA	NA	NA	NA	0	NA	0	1	No Medication	1	2	2	1	2	2	3
354	2	Female	65	>=60	1	Primary school or below	1	Unemployed	1	Married	4000000	2.82843e+06	0-2,999,999	2	2	1	do not have insurance	1	Gained coverage	2	Formal workers	0	Fair or poor	1	Same	0	NA	NA	NA	NA	NA	NA	NA	NA	NA	NA	NA	NA	NA	NA	NA	NA	1	4	3 or more	0	NA	0	1
355	1	Male	47	40-59	3	College or above	3	Private employed	1	Married	2500000	1.11803e+06	0-2,999,999	5	2	1	do not have insurance	1	Gained coverage	2	Formal workers	1	Good	2	Better	1	0	Not serious	1	2	2	3	Public Health Facility	1	Designated health facility	50000	2	1	4	4	4	Private Health Facility	0	NA	NA	NA	NA	NA	NA
356	1	Male	29	23-39	2	Junior or senior high school	3	Private employed	1	Married	3000000	1.73205e+06	0-2,999,999	3	1	1	do not have insurance	4	Never covered	1	Not a member	1	Good	1	Same	1	1	Somewhat serious	1	4	4	4	Private Health Facility	0	Non-designated health facility	100000	0	1	6	6	2	Informal Care	0	NA	NA	NA	NA	NA	NA
357	2	Female	29	23-39	2	Junior or senior high school	3	Private employed	1	Married	3000000	2.12132e+06	0-2,999,999	2	4	3	Private	3	Always covered	2	Formal workers	0	Fair or poor	1	Same	0	NA	NA	NA	NA	NA	NA	NA	NA	NA	NA	NA	NA	NA	NA	NA	NA	1	1	1	1	2	2	3
358	1	Male	25	23-39	2	Junior or senior high school	3	Private employed	1	Married	5000000	2.88675e+06	0-2,999,999	3	1	1	do not have insurance	4	Never covered	1	Not a member	1	Good	1	Same	0	NA	NA	NA	NA	NA	NA	NA	NA	NA	NA	NA	NA	NA	NA	NA	NA	1	1	1	1	4	4	4
359	2	Female	35	23-39	2	Junior or senior high school	1	Unemployed	1	Married	5000000	2.23607e+06	0-2,999,999	5	2	1	do not have insurance	1	Gained coverage	4	Informal workers	1	Good	1	Same	0	NA	NA	NA	NA	NA	NA	NA	NA	NA	NA	NA	NA	NA	NA	NA	NA	1	1	1	1	2	2	3
360	2	Female	28	23-39	2	Junior or senior high school	1	Unemployed	1	Married	2000000	1.41421e+06	0-2,999,999	2	2	1	do not have insurance	1	Gained coverage	4	Informal workers	2	Very good or excellent	2	Better	1	0	Not serious	0	NA	0	1	No Medication	NA	NA	NA	NA	0	NA	0	1	No Medication	0	NA	NA	NA	NA	NA	NA
361	2	Female	42	40-59	3	College or above	1	Unemployed	1	Married	5000000	1.88982e+06	0-2,999,999	7	4	2	JAMKESMAS	3	Always covered	2	Formal workers	1	Good	1	Same	1	0	Not serious	1	2	2	3	Public Health Facility	0	Non-designated health facility	3000	0	1	2	2	3	Public Health Facility	1	1	1	0	NA	0	1
362	2	Female	64	>=60	2	Junior or senior high school	1	Unemployed	1	Married	4000000	2.82843e+06	0-2,999,999	2	2	2	JAMKESMAS	3	Always covered	3	PBI	1	Good	2	Better	0	NA	NA	NA	NA	NA	NA	NA	NA	NA	NA	NA	NA	NA	NA	NA	NA	1	3	3 or more	1	2	2	3
363	2	Female	60	>=60	1	Primary school or below	1	Unemployed	1	Married	15000000	6.12372e+06	>=6,000,000	6	2	2	JAMKESMAS	3	Always covered	5	Non-workers	1	Good	2	Better	0	NA	NA	NA	NA	NA	NA	NA	NA	NA	NA	NA	NA	NA	NA	NA	NA	1	2	2	1	2	2	3
364	2	Female	67	>=60	2	Junior or senior high school	5	Retired	1	Married	2600000	1.83848e+06	0-2,999,999	2	2	2	ASKES	3	Always covered	5	Non-workers	1	Good	1	Same	1	0	Not serious	1	2	2	3	Public Health Facility	1	Designated health facility	0	2	0	NA	0	1	No Medication	1	3	3 or more	1	1	1	3
365	2	Female	28	23-39	2	Junior or senior high school	3	Private employed	1	Married	2400000	1200000	0-2,999,999	4	2	1	do not have insurance	1	Gained coverage	2	Formal workers	1	Good	1	Same	0	NA	NA	NA	NA	NA	NA	NA	NA	NA	NA	NA	NA	NA	NA	NA	NA	1	1	1	1	2	2	3
366	1	Male	68	>=60	1	Primary school or below	4	Self-employed	3	Divorced/ Widowed/ Separated	200000	89442.7	0-2,999,999	5	2	1	do not have insurance	1	Gained coverage	4	Informal workers	0	Fair or poor	2	Better	1	0	Not serious	1	2	2	3	Public Health Facility	1	Designated health facility	0	2	1	5	5	2	Informal Care	1	2	2	1	2	2	3
367	2	Female	30	23-39	2	Junior or senior high school	3	Private employed	1	Married	3400000	1.38804e+06	0-2,999,999	6	2	2	JAMSOSTEK	3	Always covered	3	PBI	1	Good	1	Same	1	1	Somewhat serious	1	2	2	3	Public Health Facility	1	Designated health facility	0	2	1	6	6	2	Informal Care	0	NA	NA	NA	NA	NA	NA
368	2	Female	64	>=60	1	Primary school or below	1	Unemployed	3	Divorced/ Widowed/ Separated	3500000	1.56525e+06	0-2,999,999	5	2	1	do not have insurance	1	Gained coverage	3	PBI	1	Good	1	Same	1	1	Somewhat serious	1	4	4	4	Private Health Facility	1	Designated health facility	0	2	0	NA	0	1	No Medication	1	2	2	1	1	1	3
369	2	Female	38	23-39	2	Junior or senior high school	4	Self-employed	1	Married	1500000	670820	0-2,999,999	5	1	2	JAMSOSTEK	2	Lost coverage	1	Not a member	1	Good	1	Same	1	0	Not serious	1	6	6	2	Informal Care	NA	NA	NA	NA	1	6	6	2	Informal Care	0	NA	NA	NA	NA	NA	NA
370	1	Male	50	40-59	3	College or above	4	Self-employed	2	Never married	10000000	4.47214e+06	3,000,000-5,999,999	5	4	3	Private	3	Always covered	4	Informal workers	2	Very good or excellent	1	Same	1	1	Somewhat serious	1	4	4	4	Private Health Facility	1	Designated health facility	0	1	1	6	6	2	Informal Care	0	NA	NA	NA	NA	NA	NA
371	1	Male	38	23-39	3	College or above	4	Self-employed	2	Never married	5000000	2500000	0-2,999,999	4	2	4	SOCIAL&PRIVATE	3	Always covered	4	Informal workers	1	Good	1	Same	1	0	Not serious	1	4	4	4	Private Health Facility	1	Designated health facility	0	2	0	NA	0	1	No Medication	0	NA	NA	NA	NA	NA	NA
372	1	Male	48	40-59	3	College or above	3	Private employed	2	Never married	8000000	3.57771e+06	3,000,000-5,999,999	5	2	3	Private	3	Always covered	4	Informal workers	1	Good	1	Same	1	1	Somewhat serious	0	NA	0	1	No Medication	NA	NA	NA	NA	1	4	4	4	Private Health Facility	0	NA	NA	NA	NA	NA	NA
373	2	Female	35	23-39	3	College or above	2	Civil servant	1	Married	9500000	6.71751e+06	>=6,000,000	2	2	1	do not have insurance	1	Gained coverage	2	Formal workers	2	Very good or excellent	1	Same	1	0	Not serious	1	2	2	3	Public Health Facility	1	Designated health facility	0	2	1	7	7	2	Informal Care	0	NA	NA	NA	NA	NA	NA
374	2	Female	32	23-39	3	College or above	2	Civil servant	1	Married	10500000	7.42462e+06	>=6,000,000	2	2	1	do not have insurance	1	Gained coverage	2	Formal workers	2	Very good or excellent	1	Same	0	NA	NA	NA	NA	NA	NA	NA	NA	NA	NA	NA	NA	NA	NA	NA	NA	1	2	2	1	1	1	3
375	2	Female	75	>=60	1	Primary school or below	1	Unemployed	3	Divorced/ Widowed/ Separated	2500000	1.76777e+06	0-2,999,999	2	2	2	JAMKESMAS	3	Always covered	4	Informal workers	0	Fair or poor	0	Worse	0	NA	NA	NA	NA	NA	NA	NA	NA	NA	NA	NA	NA	NA	NA	NA	NA	1	3	3 or more	1	1	1	3
376	1	Male	65	>=60	1	Primary school or below	1	Unemployed	1	Married	500000	353553	0-2,999,999	2	2	2	JAMKESMAS	3	Always covered	4	Informal workers	0	Fair or poor	1	Same	1	1	Somewhat serious	1	4	4	4	Private Health Facility	1	Designated health facility	0	2	1	5	5	2	Informal Care	1	3	3 or more	1	1	1	3
377	2	Female	61	>=60	1	Primary school or below	4	Self-employed	3	Divorced/ Widowed/ Separated	5000000	2500000	0-2,999,999	4	2	2	JAMKESMAS	3	Always covered	3	PBI	1	Good	2	Better	0	NA	NA	NA	NA	NA	NA	NA	NA	NA	NA	NA	NA	NA	NA	NA	NA	1	3	3 or more	1	2	2	3
378	1	Male	60	>=60	2	Junior or senior high school	1	Unemployed	1	Married	3500000	1750000	0-2,999,999	4	4	1	do not have insurance	1	Gained coverage	4	Informal workers	1	Good	1	Same	1	1	Somewhat serious	1	4	4	4	Private Health Facility	1	Designated health facility	0	2	2	NA	NA	NA	NA	1	2	2	0	NA	0	1
379	1	Male	75	>=60	2	Junior or senior high school	5	Retired	1	Married	5000000	3.53553e+06	3,000,000-5,999,999	2	4	2	ASKES	3	Always covered	5	Non-workers	1	Good	2	Better	1	1	Somewhat serious	1	2	2	3	Public Health Facility	1	Designated health facility	0	2	1	4	4	4	Private Health Facility	1	2	2	1	3	3	4
380	2	Female	74	>=60	3	College or above	1	Unemployed	1	Married	3000000	2.12132e+06	0-2,999,999	2	2	2	JAMKESMAS	3	Always covered	4	Informal workers	0	Fair or poor	1	Same	0	NA	NA	NA	NA	NA	NA	NA	NA	NA	NA	NA	NA	NA	NA	NA	NA	1	2	2	1	3	3	4
381	2	Female	64	>=60	3	College or above	5	Retired	3	Divorced/ Widowed/ Separated	6000000	4.24264e+06	3,000,000-5,999,999	2	2	2	ASKES	3	Always covered	5	Non-workers	0	Fair or poor	0	Worse	1	0	Not serious	1	2	2	3	Public Health Facility	1	Designated health facility	0	2	1	2	2	3	Public Health Facility	1	1	1	1	3	3	4
382	1	Male	64	>=60	2	Junior or senior high school	5	Retired	3	Divorced/ Widowed/ Separated	3000000	3000000	3,000,000-5,999,999	1	2	2	ASKES	3	Always covered	5	Non-workers	0	Fair or poor	1	Same	1	0	Not serious	1	2	2	3	Public Health Facility	1	Designated health facility	0	2	1	2	2	3	Public Health Facility	1	1	1	1	3	3	4
383	1	Male	86	>=60	1	Primary school or below	1	Unemployed	3	Divorced/ Widowed/ Separated	1000000	1000000	0-2,999,999	1	2	1	do not have insurance	1	Gained coverage	3	PBI	0	Fair or poor	2	Better	1	1	Somewhat serious	1	2	2	3	Public Health Facility	1	Designated health facility	0	2	1	2	2	3	Public Health Facility	1	2	2	1	4	4	4
384	2	Female	67	>=60	3	College or above	1	Unemployed	1	Married	4000000	2.82843e+06	0-2,999,999	2	2	2	JAMKESMAS	3	Always covered	3	PBI	1	Good	1	Same	1	0	Not serious	1	2	2	3	Public Health Facility	1	Designated health facility	0	2	1	4	4	4	Private Health Facility	1	1	1	1	3	3	4
385	2	Female	44	40-59	3	College or above	2	Civil servant	1	Married	7000000	4.94975e+06	3,000,000-5,999,999	2	2	2	ASKES	3	Always covered	2	Formal workers	0	Fair or poor	1	Same	1	0	Not serious	1	2	2	3	Public Health Facility	1	Designated health facility	3000	2	0	NA	0	1	No Medication	0	NA	NA	NA	NA	NA	NA
386	2	Female	29	23-39	3	College or above	3	Private employed	1	Married	7500000	4.33013e+06	3,000,000-5,999,999	3	2	2	JAMSOSTEK	3	Always covered	4	Informal workers	0	Fair or poor	2	Better	1	1	Somewhat serious	1	1	1	3	Public Health Facility	1	Designated health facility	200000	1	1	5	5	2	Informal Care	1	1	1	1	2	2	3
387	2	Female	37	23-39	1	Primary school or below	4	Self-employed	1	Married	4000000	2.82843e+06	0-2,999,999	2	2	1	do not have insurance	1	Gained coverage	3	PBI	1	Good	1	Same	1	0	Not serious	1	2	2	3	Public Health Facility	0	Non-designated health facility	3000	2	1	4	4	4	Private Health Facility	0	NA	NA	NA	NA	NA	NA
388	2	Female	46	40-59	3	College or above	2	Civil servant	1	Married	5000000	2500000	0-2,999,999	4	2	1	do not have insurance	1	Gained coverage	2	Formal workers	1	Good	1	Same	0	NA	NA	NA	NA	NA	NA	NA	NA	NA	NA	NA	NA	NA	NA	NA	NA	1	1	1	1	3	3	4
389	1	Male	52	40-59	2	Junior or senior high school	2	Civil servant	1	Married	4000000	1.78885e+06	0-2,999,999	5	2	2	ASKES	3	Always covered	2	Formal workers	0	Fair or poor	1	Same	0	NA	NA	NA	NA	NA	NA	NA	NA	NA	NA	NA	NA	NA	NA	NA	NA	1	1	1	1	2	2	3
390	2	Female	56	40-59	3	College or above	2	Civil servant	1	Married	10000000	5.7735e+06	3,000,000-5,999,999	3	2	4	SOCIAL&PRIVATE	3	Always covered	2	Formal workers	0	Fair or poor	1	Same	1	1	Somewhat serious	1	3	3	4	Private Health Facility	0	Non-designated health facility	130000	0	1	3	3	4	Private Health Facility	1	2	2	1	2	2	3
391	2	Female	63	>=60	2	Junior or senior high school	4	Self-employed	3	Divorced/ Widowed/ Separated	3000000	1.34164e+06	0-2,999,999	5	2	1	do not have insurance	1	Gained coverage	4	Informal workers	1	Good	2	Better	0	NA	NA	NA	NA	NA	NA	NA	NA	NA	NA	NA	NA	NA	NA	NA	NA	1	1	1	1	2	2	3
392	2	Female	28	23-39	3	College or above	2	Civil servant	1	Married	5000000	2.88675e+06	0-2,999,999	3	2	1	do not have insurance	1	Gained coverage	4	Informal workers	1	Good	1	Same	1	1	Somewhat serious	1	5	5	2	Informal Care	NA	NA	NA	NA	0	NA	0	1	No Medication	0	NA	NA	NA	NA	NA	NA
393	2	Female	44	40-59	2	Junior or senior high school	2	Civil servant	3	Divorced/ Widowed/ Separated	4500000	1.42302e+06	0-2,999,999	10	2	1	do not have insurance	1	Gained coverage	3	PBI	0	Fair or poor	1	Same	1	1	Somewhat serious	1	3	3	4	Private Health Facility	0	Non-designated health facility	65000	1	1	2	2	3	Public Health Facility	0	NA	NA	NA	NA	NA	NA
394	2	Female	28	23-39	3	College or above	2	Civil servant	1	Married	5000000	3.53553e+06	3,000,000-5,999,999	2	2	2	ASKES	3	Always covered	2	Formal workers	1	Good	2	Better	1	1	Somewhat serious	1	2	2	3	Public Health Facility	1	Designated health facility	0	2	1	2	2	3	Public Health Facility	0	NA	NA	NA	NA	NA	NA
395	2	Female	36	23-39	3	College or above	2	Civil servant	1	Married	5000000	2500000	0-2,999,999	4	2	2	ASKES	3	Always covered	2	Formal workers	2	Very good or excellent	1	Same	1	0	Not serious	0	NA	0	1	No Medication	NA	NA	NA	NA	0	NA	0	1	No Medication	0	NA	NA	NA	NA	NA	NA
396	2	Female	61	>=60	1	Primary school or below	1	Unemployed	1	Married	200000	115470	0-2,999,999	3	2	1	do not have insurance	1	Gained coverage	3	PBI	0	Fair or poor	0	Worse	1	2	Serious	1	1	1	3	Public Health Facility	1	Designated health facility	0	2	1	2	2	3	Public Health Facility	1	2	2	1	2	2	3
397	2	Female	58	40-59	2	Junior or senior high school	1	Unemployed	1	Married	500000	288675	0-2,999,999	3	2	1	do not have insurance	1	Gained coverage	3	PBI	0	Fair or poor	1	Same	1	1	Somewhat serious	1	2	2	3	Public Health Facility	1	Designated health facility	0	2	1	2	2	3	Public Health Facility	1	1	1	1	2	2	3
398	2	Female	64	>=60	1	Primary school or below	2	Civil servant	3	Divorced/ Widowed/ Separated	2000000	2000000	0-2,999,999	1	2	1	do not have insurance	1	Gained coverage	3	PBI	0	Fair or poor	2	Better	1	2	Serious	1	2	2	3	Public Health Facility	1	Designated health facility	0	2	1	2	2	3	Public Health Facility	1	1	1	1	2	2	3
399	2	Female	59	40-59	1	Primary school or below	1	Unemployed	3	Divorced/ Widowed/ Separated	500000	288675	0-2,999,999	3	2	2	JAMKESMAS	3	Always covered	3	PBI	0	Fair or poor	0	Worse	1	1	Somewhat serious	1	2	2	3	Public Health Facility	1	Designated health facility	0	2	1	2	2	3	Public Health Facility	1	1	1	1	1	1	3
400	2	Female	72	>=60	2	Junior or senior high school	5	Retired	1	Married	2700000	1.90919e+06	0-2,999,999	2	4	2	ASKES	3	Always covered	5	Non-workers	0	Fair or poor	0	Worse	1	1	Somewhat serious	1	1	1	3	Public Health Facility	1	Designated health facility	300000	1	1	2	2	3	Public Health Facility	1	4	3 or more	1	1	1	3
401	2	Female	49	40-59	2	Junior or senior high school	1	Unemployed	1	Married	1250000	721688	0-2,999,999	3	2	1	do not have insurance	1	Gained coverage	3	PBI	0	Fair or poor	1	Same	1	1	Somewhat serious	1	2	2	3	Public Health Facility	1	Designated health facility	0	2	1	1	1	3	Public Health Facility	1	4	3 or more	1	3	3	4
402	2	Female	51	40-59	1	Primary school or below	4	Self-employed	1	Married	250000	144338	0-2,999,999	3	2	2	JAMKESMAS	3	Always covered	3	PBI	0	Fair or poor	0	Worse	1	1	Somewhat serious	1	2	2	3	Public Health Facility	1	Designated health facility	0	2	1	2	2	3	Public Health Facility	1	2	2	1	2	2	3
403	1	Male	57	40-59	2	Junior or senior high school	5	Retired	1	Married	3000000	1.73205e+06	0-2,999,999	3	4	2	ASKES	3	Always covered	5	Non-workers	1	Good	2	Better	1	2	Serious	1	2	2	3	Public Health Facility	1	Designated health facility	0	2	1	2	2	3	Public Health Facility	1	2	2	1	1	1	3
404	2	Female	53	40-59	3	College or above	2	Civil servant	1	Married	7000000	4.04145e+06	3,000,000-5,999,999	3	4	2	ASKES	3	Always covered	2	Formal workers	1	Good	0	Worse	1	1	Somewhat serious	1	2	2	3	Public Health Facility	1	Designated health facility	0	2	1	2	2	3	Public Health Facility	1	3	3 or more	1	3	3	4
405	1	Male	68	>=60	2	Junior or senior high school	5	Retired	1	Married	2500000	1.76777e+06	0-2,999,999	2	4	2	ASKES	3	Always covered	5	Non-workers	0	Fair or poor	0	Worse	1	2	Serious	1	3	3	4	Private Health Facility	1	Designated health facility	1000000	1	1	2	2	3	Public Health Facility	1	3	3 or more	1	3	3	4
406	2	Female	67	>=60	2	Junior or senior high school	1	Unemployed	1	Married	2500000	1.76777e+06	0-2,999,999	2	4	2	JAMKESMAS	3	Always covered	3	PBI	0	Fair or poor	0	Worse	1	0	Not serious	1	8	8	2	Informal Care	NA	NA	NA	NA	1	8	8	2	Informal Care	1	1	1	0	NA	0	1
407	2	Female	24	23-39	3	College or above	2	Civil servant	2	Never married	15000000	6.7082e+06	>=6,000,000	5	2	2	ASKES	3	Always covered	2	Formal workers	2	Very good or excellent	2	Better	0	NA	NA	NA	NA	NA	NA	NA	NA	NA	NA	NA	NA	NA	NA	NA	NA	1	1	1	1	2	2	3
408	2	Female	55	40-59	2	Junior or senior high school	2	Civil servant	1	Married	5000000	2.88675e+06	0-2,999,999	3	4	2	ASKES	3	Always covered	2	Formal workers	2	Very good or excellent	1	Same	1	0	Not serious	0	NA	0	1	No Medication	NA	NA	NA	NA	0	NA	0	1	No Medication	0	NA	NA	NA	NA	NA	NA
409	2	Female	40	40-59	3	College or above	3	Private employed	1	Married	10000000	5.7735e+06	3,000,000-5,999,999	3	2	2	JAMSOSTEK	3	Always covered	2	Formal workers	2	Very good or excellent	1	Same	1	0	Not serious	1	2	2	3	Public Health Facility	1	Designated health facility	0	2	0	NA	0	1	No Medication	0	NA	NA	NA	NA	NA	NA
410	2	Female	64	>=60	2	Junior or senior high school	1	Unemployed	3	Divorced/ Widowed/ Separated	4000000	1.78885e+06	0-2,999,999	5	2	2	JAMKESMAS	3	Always covered	2	Formal workers	0	Fair or poor	0	Worse	0	NA	NA	NA	NA	NA	NA	NA	NA	NA	NA	NA	NA	NA	NA	NA	NA	1	2	2	1	1	1	3
411	2	Female	43	40-59	3	College or above	2	Civil servant	1	Married	7000000	3.1305e+06	3,000,000-5,999,999	5	4	2	ASKES	3	Always covered	2	Formal workers	1	Good	0	Worse	1	1	Somewhat serious	0	NA	0	1	No Medication	NA	NA	NA	NA	0	NA	0	1	No Medication	1	2	2	1	1	1	3
412	2	Female	35	23-39	3	College or above	3	Private employed	1	Married	4000000	2.82843e+06	0-2,999,999	2	2	3	Private	3	Always covered	4	Informal workers	1	Good	1	Same	0	NA	NA	NA	NA	NA	NA	NA	NA	NA	NA	NA	NA	NA	NA	NA	NA	1	1	1	1	2	2	3
413	1	Male	28	23-39	3	College or above	2	Civil servant	1	Married	7000000	4.94975e+06	3,000,000-5,999,999	2	2	1	do not have insurance	1	Gained coverage	4	Informal workers	1	Good	1	Same	1	0	Not serious	1	2	2	3	Public Health Facility	1	Designated health facility	0	2	1	5	5	2	Informal Care	0	NA	NA	NA	NA	NA	NA
414	2	Female	48	40-59	2	Junior or senior high school	1	Unemployed	1	Married	3000000	1500000	0-2,999,999	4	2	1	do not have insurance	1	Gained coverage	3	PBI	1	Good	1	Same	1	0	Not serious	1	2	2	3	Public Health Facility	1	Designated health facility	0	2	1	2	2	3	Public Health Facility	0	NA	NA	NA	NA	NA	NA
415	2	Female	72	>=60	1	Primary school or below	1	Unemployed	3	Divorced/ Widowed/ Separated	500000	353553	0-2,999,999	2	2	1	do not have insurance	1	Gained coverage	3	PBI	0	Fair or poor	1	Same	1	1	Somewhat serious	1	2	2	3	Public Health Facility	1	Designated health facility	0	2	1	2	2	3	Public Health Facility	1	3	3 or more	1	2	2	3
416	1	Male	36	23-39	2	Junior or senior high school	3	Private employed	1	Married	2300000	1150000	0-2,999,999	4	4	3	Private	3	Always covered	4	Informal workers	1	Good	1	Same	1	0	Not serious	1	4	4	4	Private Health Facility	1	Designated health facility	0	2	0	NA	0	1	No Medication	0	NA	NA	NA	NA	NA	NA
417	1	Male	28	23-39	2	Junior or senior high school	3	Private employed	1	Married	3000000	1.73205e+06	0-2,999,999	3	2	1	do not have insurance	1	Gained coverage	4	Informal workers	1	Good	1	Same	1	0	Not serious	1	2	2	3	Public Health Facility	1	Designated health facility	0	2	1	2	2	3	Public Health Facility	0	NA	NA	NA	NA	NA	NA
418	2	Female	48	40-59	3	College or above	3	Private employed	1	Married	4500000	2250000	0-2,999,999	4	4	1	do not have insurance	1	Gained coverage	2	Formal workers	0	Fair or poor	2	Better	1	1	Somewhat serious	1	2	2	3	Public Health Facility	1	Designated health facility	30000	1	1	2	2	3	Public Health Facility	0	NA	NA	NA	NA	NA	NA
419	2	Female	51	40-59	3	College or above	2	Civil servant	1	Married	6000000	3.4641e+06	3,000,000-5,999,999	3	4	1	do not have insurance	1	Gained coverage	2	Formal workers	1	Good	1	Same	0	NA	NA	NA	NA	NA	NA	NA	NA	NA	NA	NA	NA	NA	NA	NA	NA	1	2	2	0	NA	0	1
420	2	Female	76	>=60	2	Junior or senior high school	5	Retired	1	Married	3500000	2.47487e+06	0-2,999,999	2	2	2	ASKES	3	Always covered	5	Non-workers	0	Fair or poor	1	Same	0	NA	NA	NA	NA	NA	NA	NA	NA	NA	NA	NA	NA	NA	NA	NA	NA	1	1	1	1	2	2	3
421	2	Female	54	40-59	2	Junior or senior high school	1	Unemployed	1	Married	1500000	1.06066e+06	0-2,999,999	2	2	2	JAMKESMAS	3	Always covered	3	PBI	1	Good	2	Better	1	1	Somewhat serious	1	2	2	3	Public Health Facility	1	Designated health facility	60000	1	0	NA	0	1	No Medication	1	2	2	1	2	2	3
422	2	Female	63	>=60	2	Junior or senior high school	1	Unemployed	1	Married	1500000	1.06066e+06	0-2,999,999	2	2	1	do not have insurance	1	Gained coverage	3	PBI	0	Fair or poor	2	Better	0	NA	NA	NA	NA	NA	NA	NA	NA	NA	NA	NA	NA	NA	NA	NA	NA	1	2	2	1	2	2	3
423	2	Female	46	40-59	1	Primary school or below	1	Unemployed	1	Married	3000000	1.73205e+06	0-2,999,999	3	2	1	do not have insurance	1	Gained coverage	4	Informal workers	0	Fair or poor	1	Same	1	2	Serious	1	2	2	3	Public Health Facility	1	Designated health facility	0	2	1	2	2	3	Public Health Facility	0	NA	NA	NA	NA	NA	NA
424	2	Female	73	>=60	1	Primary school or below	1	Unemployed	3	Divorced/ Widowed/ Separated	500000	500000	0-2,999,999	1	2	1	do not have insurance	1	Gained coverage	3	PBI	1	Good	1	Same	1	0	Not serious	1	2	2	3	Public Health Facility	1	Designated health facility	3000	2	1	2	2	3	Public Health Facility	0	NA	NA	NA	NA	NA	NA
425	1	Male	74	>=60	1	Primary school or below	1	Unemployed	3	Divorced/ Widowed/ Separated	700000	700000	0-2,999,999	1	2	1	do not have insurance	1	Gained coverage	3	PBI	0	Fair or poor	1	Same	1	0	Not serious	1	2	2	3	Public Health Facility	1	Designated health facility	3000	2	1	2	2	3	Public Health Facility	1	1	1	1	2	2	3
426	2	Female	49	40-59	1	Primary school or below	1	Unemployed	1	Married	1200000	600000	0-2,999,999	4	2	1	do not have insurance	1	Gained coverage	3	PBI	1	Good	2	Better	1	1	Somewhat serious	1	2	2	3	Public Health Facility	1	Designated health facility	3000	2	1	2	2	3	Public Health Facility	0	NA	NA	NA	NA	NA	NA
427	2	Female	63	>=60	2	Junior or senior high school	1	Unemployed	1	Married	5000000	2.23607e+06	0-2,999,999	5	2	1	do not have insurance	1	Gained coverage	3	PBI	0	Fair or poor	1	Same	0	NA	NA	NA	NA	NA	NA	NA	NA	NA	NA	NA	NA	NA	NA	NA	NA	1	1	1	1	2	2	3
428	2	Female	75	>=60	2	Junior or senior high school	1	Unemployed	3	Divorced/ Widowed/ Separated	6000000	2.68328e+06	0-2,999,999	5	2	1	do not have insurance	1	Gained coverage	3	PBI	1	Good	1	Same	0	NA	NA	NA	NA	NA	NA	NA	NA	NA	NA	NA	NA	NA	NA	NA	NA	1	1	1	1	2	2	3
429	2	Female	80	>=60	2	Junior or senior high school	1	Unemployed	3	Divorced/ Widowed/ Separated	4000000	2000000	0-2,999,999	4	2	1	do not have insurance	1	Gained coverage	3	PBI	0	Fair or poor	0	Worse	1	1	Somewhat serious	1	2	2	3	Public Health Facility	1	Designated health facility	0	2	0	NA	0	1	No Medication	1	1	1	1	2	2	3
430	2	Female	45	40-59	2	Junior or senior high school	1	Unemployed	1	Married	2500000	1.44338e+06	0-2,999,999	3	2	1	do not have insurance	1	Gained coverage	3	PBI	0	Fair or poor	1	Same	1	1	Somewhat serious	1	2	2	3	Public Health Facility	1	Designated health facility	0	2	0	NA	0	1	No Medication	1	3	3 or more	1	2	2	3
431	2	Female	51	40-59	3	College or above	3	Private employed	1	Married	5000000	2.23607e+06	0-2,999,999	5	2	3	Private	3	Always covered	3	PBI	1	Good	1	Same	0	NA	NA	NA	NA	NA	NA	NA	NA	NA	NA	NA	NA	NA	NA	NA	NA	1	1	1	1	2	2	3
432	2	Female	49	40-59	2	Junior or senior high school	2	Civil servant	1	Married	3000000	1500000	0-2,999,999	4	2	3	Private	3	Always covered	3	PBI	0	Fair or poor	1	Same	1	0	Not serious	1	2	2	3	Public Health Facility	1	Designated health facility	0	2	0	NA	0	1	No Medication	1	1	1	1	2	2	3
433	2	Female	41	40-59	3	College or above	2	Civil servant	1	Married	5000000	3.53553e+06	3,000,000-5,999,999	2	2	3	Private	3	Always covered	2	Formal workers	1	Good	1	Same	1	1	Somewhat serious	1	2	2	3	Public Health Facility	1	Designated health facility	0	2	1	3	3	4	Private Health Facility	0	NA	NA	NA	NA	NA	NA
434	2	Female	30	23-39	2	Junior or senior high school	3	Private employed	1	Married	3000000	2.12132e+06	0-2,999,999	2	1	1	do not have insurance	4	Never covered	1	Not a member	0	Fair or poor	2	Better	1	1	Somewhat serious	1	1	1	3	Public Health Facility	0	Non-designated health facility	180000	0	0	NA	0	1	No Medication	0	NA	NA	NA	NA	NA	NA
435	2	Female	40	40-59	2	Junior or senior high school	1	Unemployed	3	Divorced/ Widowed/ Separated	1000000	707107	0-2,999,999	2	2	1	do not have insurance	1	Gained coverage	4	Informal workers	0	Fair or poor	1	Same	1	0	Not serious	0	NA	0	1	No Medication	NA	NA	NA	NA	0	NA	0	1	No Medication	1	1	1	1	2	2	3
436	2	Female	59	40-59	1	Primary school or below	1	Unemployed	3	Divorced/ Widowed/ Separated	400000	400000	0-2,999,999	1	2	2	JAMKESMAS	3	Always covered	3	PBI	0	Fair or poor	1	Same	0	NA	NA	NA	NA	NA	NA	NA	NA	NA	NA	NA	NA	NA	NA	NA	NA	1	1	1	1	2	2	3
437	2	Female	49	40-59	2	Junior or senior high school	1	Unemployed	1	Married	5000000	2500000	0-2,999,999	4	2	1	do not have insurance	1	Gained coverage	4	Informal workers	0	Fair or poor	2	Better	1	1	Somewhat serious	1	2	2	3	Public Health Facility	1	Designated health facility	0	2	1	4	4	4	Private Health Facility	1	2	2	1	4	4	4
438	2	Female	66	>=60	1	Primary school or below	1	Unemployed	3	Divorced/ Widowed/ Separated	1500000	1500000	0-2,999,999	1	2	2	JAMKESMAS	3	Always covered	2	Formal workers	1	Good	1	Same	1	1	Somewhat serious	1	2	2	3	Public Health Facility	1	Designated health facility	0	2	1	2	2	3	Public Health Facility	1	1	1	1	2	2	3
439	2	Female	69	>=60	1	Primary school or below	1	Unemployed	3	Divorced/ Widowed/ Separated	1000000	707107	0-2,999,999	2	2	2	JAMKESMAS	3	Always covered	3	PBI	1	Good	2	Better	0	NA	NA	NA	NA	NA	NA	NA	NA	NA	NA	NA	NA	NA	NA	NA	NA	1	1	1	1	3	3	4
440	2	Female	37	23-39	2	Junior or senior high school	1	Unemployed	1	Married	3000000	1.34164e+06	0-2,999,999	5	2	1	do not have insurance	1	Gained coverage	3	PBI	1	Good	1	Same	0	NA	NA	NA	NA	NA	NA	NA	NA	NA	NA	NA	NA	NA	NA	NA	NA	1	1	1	1	2	2	3
441	2	Female	38	23-39	1	Primary school or below	4	Self-employed	1	Married	4000000	1.63299e+06	0-2,999,999	6	2	1	do not have insurance	1	Gained coverage	3	PBI	0	Fair or poor	2	Better	1	1	Somewhat serious	1	2	2	3	Public Health Facility	1	Designated health facility	0	2	1	2	2	3	Public Health Facility	0	NA	NA	NA	NA	NA	NA
442	2	Female	59	40-59	1	Primary school or below	1	Unemployed	1	Married	1000000	707107	0-2,999,999	2	2	2	JAMKESMAS	3	Always covered	3	PBI	0	Fair or poor	2	Better	1	1	Somewhat serious	1	2	2	3	Public Health Facility	1	Designated health facility	0	2	1	4	4	4	Private Health Facility	1	3	3 or more	1	2	2	3
443	2	Female	49	40-59	2	Junior or senior high school	1	Unemployed	1	Married	3000000	1.34164e+06	0-2,999,999	5	2	1	do not have insurance	1	Gained coverage	2	Formal workers	1	Good	1	Same	1	1	Somewhat serious	1	2	2	3	Public Health Facility	1	Designated health facility	0	2	1	6	6	2	Informal Care	1	1	1	1	2	2	3
444	1	Male	55	40-59	2	Junior or senior high school	3	Private employed	1	Married	3000000	1.34164e+06	0-2,999,999	5	2	2	JAMSOSTEK	3	Always covered	2	Formal workers	1	Good	1	Same	1	1	Somewhat serious	1	2	2	3	Public Health Facility	1	Designated health facility	0	2	0	NA	0	1	No Medication	1	1	1	1	2	2	3
445	2	Female	48	40-59	3	College or above	2	Civil servant	1	Married	10000000	4.47214e+06	3,000,000-5,999,999	5	4	3	Private	3	Always covered	2	Formal workers	1	Good	2	Better	1	0	Not serious	1	3	3	4	Private Health Facility	1	Designated health facility	500000	0	1	2	2	3	Public Health Facility	0	NA	NA	NA	NA	NA	NA
446	2	Female	44	40-59	3	College or above	1	Unemployed	1	Married	5000000	2.88675e+06	0-2,999,999	3	1	1	do not have insurance	4	Never covered	1	Not a member	1	Good	1	Same	1	2	Serious	1	4	4	4	Private Health Facility	0	Non-designated health facility	75000	0	0	NA	0	1	No Medication	1	1	1	1	4	4	4
447	1	Male	26	23-39	2	Junior or senior high school	1	Unemployed	2	Never married	2000000	1.1547e+06	0-2,999,999	3	2	1	do not have insurance	1	Gained coverage	3	PBI	1	Good	1	Same	1	0	Not serious	1	2	2	3	Public Health Facility	1	Designated health facility	0	2	0	NA	0	1	No Medication	0	NA	NA	NA	NA	NA	NA
448	2	Female	27	23-39	2	Junior or senior high school	4	Self-employed	1	Married	5000000	2.88675e+06	0-2,999,999	3	2	3	Private	3	Always covered	4	Informal workers	1	Good	1	Same	0	NA	NA	NA	NA	NA	NA	NA	NA	NA	NA	NA	NA	NA	NA	NA	NA	1	1	1	1	4	4	4
449	1	Male	30	23-39	2	Junior or senior high school	3	Private employed	1	Married	5500000	3.17543e+06	3,000,000-5,999,999	3	2	3	Private	3	Always covered	4	Informal workers	1	Good	1	Same	1	1	Somewhat serious	1	4	4	4	Private Health Facility	1	Designated health facility	70000	2	1	2	2	3	Public Health Facility	1	1	1	1	2	2	3
450	1	Male	60	>=60	2	Junior or senior high school	4	Self-employed	1	Married	1500000	670820	0-2,999,999	5	2	1	do not have insurance	1	Gained coverage	3	PBI	1	Good	2	Better	0	NA	NA	NA	NA	NA	NA	NA	NA	NA	NA	NA	NA	NA	NA	NA	NA	1	1	1	1	2	2	3
451	2	Female	29	23-39	3	College or above	1	Unemployed	1	Married	2500000	1.44338e+06	0-2,999,999	3	2	1	do not have insurance	1	Gained coverage	3	PBI	1	Good	2	Better	1	0	Not serious	1	2	2	3	Public Health Facility	1	Designated health facility	0	2	1	2	2	3	Public Health Facility	0	NA	NA	NA	NA	NA	NA
452	2	Female	44	40-59	2	Junior or senior high school	1	Unemployed	1	Married	2000000	1000000	0-2,999,999	4	2	1	do not have insurance	1	Gained coverage	3	PBI	1	Good	2	Better	1	0	Not serious	1	2	2	3	Public Health Facility	1	Designated health facility	3000	0	1	2	2	3	Public Health Facility	1	2	2	1	2	2	3
453	2	Female	77	>=60	1	Primary school or below	1	Unemployed	3	Divorced/ Widowed/ Separated	2400000	2400000	0-2,999,999	1	2	1	do not have insurance	1	Gained coverage	3	PBI	1	Good	2	Better	1	0	Not serious	1	2	2	3	Public Health Facility	1	Designated health facility	0	2	1	2	2	3	Public Health Facility	1	2	2	1	3	3	4
454	2	Female	29	23-39	2	Junior or senior high school	1	Unemployed	1	Married	2000000	1.1547e+06	0-2,999,999	3	2	1	do not have insurance	1	Gained coverage	3	PBI	1	Good	2	Better	1	0	Not serious	1	2	2	3	Public Health Facility	1	Designated health facility	0	2	0	NA	0	1	No Medication	0	NA	NA	NA	NA	NA	NA
455	2	Female	82	>=60	1	Primary school or below	1	Unemployed	3	Divorced/ Widowed/ Separated	450000	450000	0-2,999,999	1	2	1	do not have insurance	1	Gained coverage	3	PBI	1	Good	2	Better	0	NA	NA	NA	NA	NA	NA	NA	NA	NA	NA	NA	NA	NA	NA	NA	NA	1	2	2	1	2	2	3
456	1	Male	73	>=60	3	College or above	1	Unemployed	1	Married	2000000	1.41421e+06	0-2,999,999	2	2	2	JAMKESMAS	3	Always covered	4	Informal workers	1	Good	0	Worse	0	NA	NA	NA	NA	NA	NA	NA	NA	NA	NA	NA	NA	NA	NA	NA	NA	1	2	2	1	3	3	4
457	2	Female	82	>=60	2	Junior or senior high school	1	Unemployed	1	Married	10000000	5.7735e+06	3,000,000-5,999,999	3	2	2	JAMKESMAS	3	Always covered	2	Formal workers	0	Fair or poor	0	Worse	1	1	Somewhat serious	1	1	1	3	Public Health Facility	1	Designated health facility	200000	1	1	2	2	3	Public Health Facility	1	5	3 or more	1	1	1	3
458	1	Male	67	>=60	2	Junior or senior high school	5	Retired	1	Married	2400000	1.69706e+06	0-2,999,999	2	2	2	ASKES	3	Always covered	5	Non-workers	1	Good	1	Same	0	NA	NA	NA	NA	NA	NA	NA	NA	NA	NA	NA	NA	NA	NA	NA	NA	1	2	2	1	3	3	4
459	2	Female	61	>=60	1	Primary school or below	1	Unemployed	1	Married	2400000	1200000	0-2,999,999	4	2	2	JAMKESMAS	3	Always covered	2	Formal workers	1	Good	2	Better	0	NA	NA	NA	NA	NA	NA	NA	NA	NA	NA	NA	NA	NA	NA	NA	NA	1	2	2	1	2	2	3
460	1	Male	81	>=60	3	College or above	5	Retired	3	Divorced/ Widowed/ Separated	6000000	4.24264e+06	3,000,000-5,999,999	2	2	2	ASKES	3	Always covered	5	Non-workers	1	Good	1	Same	1	0	Not serious	1	7	7	2	Informal Care	NA	NA	NA	NA	1	7	7	2	Informal Care	1	1	1	1	7	7	2
461	2	Female	56	40-59	3	College or above	2	Civil servant	3	Divorced/ Widowed/ Separated	10000000	5.7735e+06	3,000,000-5,999,999	3	2	2	ASKES	3	Always covered	2	Formal workers	0	Fair or poor	1	Same	1	0	Not serious	1	3	3	4	Private Health Facility	0	Non-designated health facility	100000	2	1	3	3	4	Private Health Facility	1	4	3 or more	1	3	3	4
462	2	Female	61	>=60	3	College or above	5	Retired	1	Married	15000000	1.06066e+07	>=6,000,000	2	2	2	ASKES	3	Always covered	5	Non-workers	1	Good	2	Better	0	NA	NA	NA	NA	NA	NA	NA	NA	NA	NA	NA	NA	NA	NA	NA	NA	1	4	3 or more	1	2	2	3
463	2	Female	58	40-59	2	Junior or senior high school	1	Unemployed	3	Divorced/ Widowed/ Separated	250000	250000	0-2,999,999	1	2	2	JAMKESMAS	3	Always covered	3	PBI	1	Good	2	Better	0	NA	NA	NA	NA	NA	NA	NA	NA	NA	NA	NA	NA	NA	NA	NA	NA	1	2	2	1	2	2	3
464	2	Female	68	>=60	2	Junior or senior high school	5	Retired	1	Married	3000000	2.12132e+06	0-2,999,999	2	2	2	ASKES	3	Always covered	5	Non-workers	0	Fair or poor	1	Same	1	1	Somewhat serious	1	2	2	3	Public Health Facility	1	Designated health facility	0	2	1	5	5	2	Informal Care	1	3	3 or more	1	2	2	3
465	2	Female	41	40-59	2	Junior or senior high school	4	Self-employed	1	Married	2000000	894427	0-2,999,999	5	2	1	do not have insurance	1	Gained coverage	4	Informal workers	1	Good	1	Same	0	NA	NA	NA	NA	NA	NA	NA	NA	NA	NA	NA	NA	NA	NA	NA	NA	1	1	1	1	2	2	3
466	2	Female	57	40-59	1	Primary school or below	1	Unemployed	1	Married	9000000	4500000	3,000,000-5,999,999	4	2	1	do not have insurance	1	Gained coverage	4	Informal workers	0	Fair or poor	0	Worse	1	1	Somewhat serious	1	2	2	3	Public Health Facility	1	Designated health facility	0	2	1	2	2	3	Public Health Facility	1	4	3 or more	1	2	2	3
467	2	Female	54	40-59	2	Junior or senior high school	2	Civil servant	1	Married	8400000	4.84974e+06	3,000,000-5,999,999	3	2	2	ASKES	3	Always covered	2	Formal workers	1	Good	2	Better	0	NA	NA	NA	NA	NA	NA	NA	NA	NA	NA	NA	NA	NA	NA	NA	NA	1	3	3 or more	1	3	3	4
468	2	Female	52	40-59	3	College or above	2	Civil servant	1	Married	10000000	5.7735e+06	3,000,000-5,999,999	3	4	2	ASKES	3	Always covered	2	Formal workers	0	Fair or poor	2	Better	1	1	Somewhat serious	1	2	2	3	Public Health Facility	1	Designated health facility	0	2	1	1	1	3	Public Health Facility	1	1	1	1	4	4	4
469	2	Female	62	>=60	2	Junior or senior high school	1	Unemployed	1	Married	3000000	2.12132e+06	0-2,999,999	2	2	2	JAMKESMAS	3	Always covered	2	Formal workers	1	Good	0	Worse	0	NA	NA	NA	NA	NA	NA	NA	NA	NA	NA	NA	NA	NA	NA	NA	NA	1	3	3 or more	1	2	2	3
470	2	Female	50	40-59	2	Junior or senior high school	1	Unemployed	1	Married	10000000	5000000	3,000,000-5,999,999	4	2	2	JAMKESMAS	3	Always covered	2	Formal workers	0	Fair or poor	1	Same	1	0	Not serious	0	NA	0	1	No Medication	NA	NA	NA	NA	1	7	7	2	Informal Care	1	2	2	1	6	6	2
471	2	Female	78	>=60	3	College or above	5	Retired	3	Divorced/ Widowed/ Separated	1850000	1.30815e+06	0-2,999,999	2	2	2	ASKES	3	Always covered	5	Non-workers	0	Fair or poor	0	Worse	1	1	Somewhat serious	1	2	2	3	Public Health Facility	1	Designated health facility	0	2	1	1	1	3	Public Health Facility	1	2	2	1	3	3	4
472	1	Male	62	>=60	3	College or above	5	Retired	1	Married	4200000	2.42487e+06	0-2,999,999	3	2	2	ASKES	3	Always covered	5	Non-workers	0	Fair or poor	1	Same	0	NA	NA	NA	NA	NA	NA	NA	NA	NA	NA	NA	NA	NA	NA	NA	NA	1	3	3 or more	1	3	3	4
473	2	Female	54	40-59	2	Junior or senior high school	1	Unemployed	3	Divorced/ Widowed/ Separated	4000000	2.3094e+06	0-2,999,999	3	2	1	do not have insurance	1	Gained coverage	3	PBI	1	Good	1	Same	1	1	Somewhat serious	1	2	2	3	Public Health Facility	1	Designated health facility	0	2	1	1	1	3	Public Health Facility	1	2	2	1	2	2	3
474	2	Female	29	23-39	3	College or above	2	Civil servant	2	Never married	3000000	3000000	3,000,000-5,999,999	1	2	2	ASKES	3	Always covered	2	Formal workers	1	Good	1	Same	1	0	Not serious	1	2	2	3	Public Health Facility	1	Designated health facility	0	2	1	2	2	3	Public Health Facility	0	NA	NA	NA	NA	NA	NA
475	2	Female	32	23-39	3	College or above	2	Civil servant	1	Married	8000000	4.6188e+06	3,000,000-5,999,999	3	2	1	do not have insurance	1	Gained coverage	2	Formal workers	1	Good	1	Same	1	1	Somewhat serious	1	2	2	3	Public Health Facility	0	Non-designated health facility	0	2	1	4	4	4	Private Health Facility	0	NA	NA	NA	NA	NA	NA
476	1	Male	48	40-59	2	Junior or senior high school	3	Private employed	1	Married	3500000	1.56525e+06	0-2,999,999	5	2	2	JAMSOSTEK	3	Always covered	2	Formal workers	1	Good	1	Same	1	0	Not serious	1	5	5	2	Informal Care	NA	NA	NA	NA	1	5	5	2	Informal Care	0	NA	NA	NA	NA	NA	NA
477	2	Female	34	23-39	2	Junior or senior high school	1	Unemployed	1	Married	3000000	1500000	0-2,999,999	4	1	1	do not have insurance	4	Never covered	1	Not a member	1	Good	1	Same	0	NA	NA	NA	NA	NA	NA	NA	NA	NA	NA	NA	NA	NA	NA	NA	NA	1	1	1	1	2	2	3
478	2	Female	44	40-59	2	Junior or senior high school	1	Unemployed	1	Married	3000000	1.22474e+06	0-2,999,999	6	4	1	do not have insurance	1	Gained coverage	3	PBI	1	Good	1	Same	0	NA	NA	NA	NA	NA	NA	NA	NA	NA	NA	NA	NA	NA	NA	NA	NA	1	1	1	1	2	2	3
479	1	Male	65	>=60	2	Junior or senior high school	3	Private employed	1	Married	5000000	2.04124e+06	0-2,999,999	6	2	1	do not have insurance	1	Gained coverage	4	Informal workers	1	Good	1	Same	1	0	Not serious	0	NA	0	1	No Medication	NA	NA	NA	NA	1	4	4	4	Private Health Facility	0	NA	NA	NA	NA	NA	NA
480	2	Female	47	40-59	2	Junior or senior high school	1	Unemployed	1	Married	1500000	866025	0-2,999,999	3	2	1	do not have insurance	1	Gained coverage	3	PBI	2	Very good or excellent	1	Same	0	NA	NA	NA	NA	NA	NA	NA	NA	NA	NA	NA	NA	NA	NA	NA	NA	1	2	2	1	2	2	3
481	1	Male	53	40-59	3	College or above	2	Civil servant	1	Married	8000000	4.6188e+06	3,000,000-5,999,999	3	2	2	ASKES	3	Always covered	2	Formal workers	1	Good	2	Better	1	1	Somewhat serious	1	2	2	3	Public Health Facility	1	Designated health facility	125000	0	0	NA	0	1	No Medication	0	NA	NA	NA	NA	NA	NA
482	2	Female	68	>=60	2	Junior or senior high school	1	Unemployed	1	Married	100000	44721.4	0-2,999,999	5	2	2	JAMKESMAS	3	Always covered	3	PBI	1	Good	2	Better	1	0	Not serious	1	2	2	3	Public Health Facility	1	Designated health facility	0	2	1	2	2	3	Public Health Facility	1	2	2	1	2	2	3
483	1	Male	58	40-59	1	Primary school or below	4	Self-employed	1	Married	125000	62500	0-2,999,999	4	2	1	do not have insurance	1	Gained coverage	3	PBI	1	Good	1	Same	0	NA	NA	NA	NA	NA	NA	NA	NA	NA	NA	NA	NA	NA	NA	NA	NA	1	2	2	1	2	2	3
484	2	Female	55	40-59	2	Junior or senior high school	1	Unemployed	1	Married	2500000	1250000	0-2,999,999	4	4	2	JAMKESMAS	3	Always covered	3	PBI	1	Good	2	Better	1	0	Not serious	1	2	2	3	Public Health Facility	1	Designated health facility	0	1	1	1	1	3	Public Health Facility	1	2	2	1	2	2	3
485	2	Female	46	40-59	2	Junior or senior high school	2	Civil servant	1	Married	3000000	1500000	0-2,999,999	4	2	2	JAMKESMAS	3	Always covered	3	PBI	1	Good	1	Same	0	NA	NA	NA	NA	NA	NA	NA	NA	NA	NA	NA	NA	NA	NA	NA	NA	1	1	1	1	2	2	3
486	2	Female	46	40-59	1	Primary school or below	1	Unemployed	1	Married	2000000	816497	0-2,999,999	6	4	2	JAMKESMAS	3	Always covered	3	PBI	1	Good	1	Same	0	NA	NA	NA	NA	NA	NA	NA	NA	NA	NA	NA	NA	NA	NA	NA	NA	1	1	1	1	2	2	3
487	2	Female	35	23-39	3	College or above	1	Unemployed	1	Married	3300000	1.24728e+06	0-2,999,999	7	4	2	JAMKESMAS	3	Always covered	2	Formal workers	1	Good	1	Same	1	0	Not serious	1	4	4	4	Private Health Facility	1	Designated health facility	0	1	1	3	3	4	Private Health Facility	1	1	1	1	4	4	4
488	2	Female	48	40-59	3	College or above	1	Unemployed	1	Married	8000000	4000000	3,000,000-5,999,999	4	4	3	Private	3	Always covered	4	Informal workers	1	Good	1	Same	0	NA	NA	NA	NA	NA	NA	NA	NA	NA	NA	NA	NA	NA	NA	NA	NA	1	1	1	1	4	4	4
489	2	Female	47	40-59	2	Junior or senior high school	1	Unemployed	1	Married	4000000	2000000	0-2,999,999	4	2	2	JAMKESMAS	3	Always covered	3	PBI	1	Good	2	Better	1	0	Not serious	0	NA	0	1	No Medication	NA	NA	NA	NA	0	NA	0	1	No Medication	0	NA	NA	NA	NA	NA	NA
490	2	Female	23	23-39	3	College or above	2	Civil servant	2	Never married	8000000	4000000	3,000,000-5,999,999	4	2	2	ASKES	3	Always covered	2	Formal workers	1	Good	1	Same	0	NA	NA	NA	NA	NA	NA	NA	NA	NA	NA	NA	NA	NA	NA	NA	NA	1	1	1	1	5	5	2
491	2	Female	55	40-59	2	Junior or senior high school	1	Unemployed	1	Married	2000000	816497	0-2,999,999	6	2	2	JAMKESMAS	3	Always covered	3	PBI	1	Good	1	Same	1	0	Not serious	1	2	2	3	Public Health Facility	1	Designated health facility	0	2	1	5	5	2	Informal Care	0	NA	NA	NA	NA	NA	NA
492	2	Female	29	23-39	3	College or above	2	Civil servant	2	Never married	36000000	18000000	>=6,000,000	4	2	1	do not have insurance	1	Gained coverage	2	Formal workers	1	Good	1	Same	1	0	Not serious	1	2	2	3	Public Health Facility	1	Designated health facility	0	2	1	6	6	2	Informal Care	0	NA	NA	NA	NA	NA	NA
493	2	Female	32	23-39	3	College or above	4	Self-employed	2	Never married	1500000	1.06066e+06	0-2,999,999	2	2	2	JAMKESMAS	3	Always covered	4	Informal workers	1	Good	1	Same	1	0	Not serious	0	NA	0	1	No Medication	NA	NA	NA	NA	1	7	7	2	Informal Care	1	2	2	1	2	2	3
494	2	Female	40	40-59	2	Junior or senior high school	1	Unemployed	1	Married	3000000	1.13389e+06	0-2,999,999	7	2	1	do not have insurance	1	Gained coverage	3	PBI	1	Good	1	Same	0	NA	NA	NA	NA	NA	NA	NA	NA	NA	NA	NA	NA	NA	NA	NA	NA	1	1	1	1	1	1	3
495	2	Female	43	40-59	2	Junior or senior high school	1	Unemployed	1	Married	3000000	1500000	0-2,999,999	4	2	1	do not have insurance	1	Gained coverage	3	PBI	1	Good	1	Same	0	NA	NA	NA	NA	NA	NA	NA	NA	NA	NA	NA	NA	NA	NA	NA	NA	1	1	1	1	2	2	3
496	2	Female	56	40-59	2	Junior or senior high school	1	Unemployed	1	Married	1000000	500000	0-2,999,999	4	1	1	do not have insurance	4	Never covered	1	Not a member	1	Good	1	Same	0	NA	NA	NA	NA	NA	NA	NA	NA	NA	NA	NA	NA	NA	NA	NA	NA	1	2	2	1	2	2	3
497	2	Female	44	40-59	2	Junior or senior high school	1	Unemployed	1	Married	3500000	1.56525e+06	0-2,999,999	5	4	3	Private	3	Always covered	3	PBI	0	Fair or poor	2	Better	1	0	Not serious	1	2	2	3	Public Health Facility	1	Designated health facility	0	2	1	2	2	3	Public Health Facility	0	NA	NA	NA	NA	NA	NA
498	2	Female	73	>=60	1	Primary school or below	1	Unemployed	1	Married	1500000	750000	0-2,999,999	4	2	1	do not have insurance	1	Gained coverage	3	PBI	1	Good	1	Same	1	0	Not serious	1	2	2	3	Public Health Facility	1	Designated health facility	5000	2	1	4	4	4	Private Health Facility	1	1	1	1	2	2	3
499	2	Female	49	40-59	2	Junior or senior high school	1	Unemployed	1	Married	1500000	866025	0-2,999,999	3	2	1	do not have insurance	1	Gained coverage	4	Informal workers	0	Fair or poor	2	Better	1	1	Somewhat serious	1	2	2	3	Public Health Facility	1	Designated health facility	20000	2	1	2	2	3	Public Health Facility	1	2	2	1	2	2	3
500	2	Female	64	>=60	2	Junior or senior high school	5	Retired	1	Married	3000000	2.12132e+06	0-2,999,999	2	2	1	do not have insurance	1	Gained coverage	4	Informal workers	1	Good	2	Better	1	0	Not serious	1	2	2	3	Public Health Facility	1	Designated health facility	0	2	1	3	3	4	Private Health Facility	0	NA	NA	NA	NA	NA	NA
501	2	Female	61	>=60	2	Junior or senior high school	1	Unemployed	3	Divorced/ Widowed/ Separated	200000	200000	0-2,999,999	1	2	2	JAMKESMAS	3	Always covered	3	PBI	0	Fair or poor	1	Same	1	1	Somewhat serious	1	2	2	3	Public Health Facility	1	Designated health facility	0	2	1	2	2	3	Public Health Facility	1	2	2	1	3	3	4
502	2	Female	52	40-59	2	Junior or senior high school	1	Unemployed	3	Divorced/ Widowed/ Separated	1000000	377964	0-2,999,999	7	2	1	do not have insurance	1	Gained coverage	3	PBI	0	Fair or poor	2	Better	1	1	Somewhat serious	1	2	2	3	Public Health Facility	1	Designated health facility	3000	2	1	5	5	2	Informal Care	1	2	2	0	NA	0	1
503	2	Female	47	40-59	1	Primary school or below	1	Unemployed	1	Married	2000000	1000000	0-2,999,999	4	2	1	do not have insurance	1	Gained coverage	2	Formal workers	1	Good	2	Better	1	0	Not serious	1	2	2	3	Public Health Facility	1	Designated health facility	0	2	1	2	2	3	Public Health Facility	1	1	1	1	2	2	3
504	2	Female	68	>=60	1	Primary school or below	1	Unemployed	1	Married	4000000	2.3094e+06	0-2,999,999	3	2	1	do not have insurance	1	Gained coverage	3	PBI	0	Fair or poor	2	Better	0	NA	NA	NA	NA	NA	NA	NA	NA	NA	NA	NA	NA	NA	NA	NA	NA	1	1	1	1	2	2	3
505	2	Female	31	23-39	2	Junior or senior high school	1	Unemployed	1	Married	2000000	894427	0-2,999,999	5	2	1	do not have insurance	1	Gained coverage	3	PBI	1	Good	1	Same	1	0	Not serious	1	2	2	3	Public Health Facility	1	Designated health facility	0	2	0	NA	0	1	No Medication	0	NA	NA	NA	NA	NA	NA
506	2	Female	37	23-39	3	College or above	1	Unemployed	1	Married	2000000	1.1547e+06	0-2,999,999	3	2	3	Private	3	Always covered	5	Non-workers	1	Good	1	Same	0	NA	NA	NA	NA	NA	NA	NA	NA	NA	NA	NA	NA	NA	NA	NA	NA	1	1	1	1	2	2	3
507	2	Female	40	40-59	3	College or above	1	Unemployed	1	Married	5000000	2.88675e+06	0-2,999,999	3	2	1	do not have insurance	1	Gained coverage	4	Informal workers	1	Good	1	Same	0	NA	NA	NA	NA	NA	NA	NA	NA	NA	NA	NA	NA	NA	NA	NA	NA	1	1	1	1	2	2	3
508	2	Female	29	23-39	3	College or above	1	Unemployed	1	Married	7000000	3500000	3,000,000-5,999,999	4	1	3	Private	2	Lost coverage	1	Not a member	1	Good	0	Worse	1	0	Not serious	1	4	4	4	Private Health Facility	1	Designated health facility	100000	0	1	4	4	4	Private Health Facility	0	NA	NA	NA	NA	NA	NA
509	2	Female	35	23-39	3	College or above	2	Civil servant	1	Married	7600000	4.38786e+06	3,000,000-5,999,999	3	2	2	ASKES	3	Always covered	2	Formal workers	1	Good	1	Same	1	0	Not serious	1	6	6	2	Informal Care	NA	NA	NA	NA	1	5	5	2	Informal Care	0	NA	NA	NA	NA	NA	NA
510	2	Female	48	40-59	3	College or above	2	Civil servant	3	Divorced/ Widowed/ Separated	4350000	3.07591e+06	3,000,000-5,999,999	2	2	2	ASKES	3	Always covered	2	Formal workers	1	Good	1	Same	1	1	Somewhat serious	1	2	2	3	Public Health Facility	1	Designated health facility	0	1	1	2	2	3	Public Health Facility	1	2	2	1	1	1	3
511	2	Female	52	40-59	2	Junior or senior high school	1	Unemployed	1	Married	5000000	2.88675e+06	0-2,999,999	3	2	4	SOCIAL&PRIVATE	3	Always covered	4	Informal workers	0	Fair or poor	2	Better	1	1	Somewhat serious	1	2	2	3	Public Health Facility	1	Designated health facility	0	2	1	2	2	3	Public Health Facility	1	1	1	1	2	2	3
512	2	Female	55	40-59	2	Junior or senior high school	1	Unemployed	1	Married	2000000	1000000	0-2,999,999	4	2	1	do not have insurance	1	Gained coverage	3	PBI	0	Fair or poor	2	Better	1	0	Not serious	1	2	2	3	Public Health Facility	1	Designated health facility	0	2	0	NA	0	1	No Medication	0	NA	NA	NA	NA	NA	NA
513	2	Female	49	40-59	2	Junior or senior high school	1	Unemployed	1	Married	4000000	2000000	0-2,999,999	4	2	2	JAMKESMAS	3	Always covered	4	Informal workers	0	Fair or poor	2	Better	1	1	Somewhat serious	1	2	2	3	Public Health Facility	1	Designated health facility	0	2	1	2	2	3	Public Health Facility	0	NA	NA	NA	NA	NA	NA
514	2	Female	48	40-59	2	Junior or senior high school	4	Self-employed	1	Married	3500000	1.56525e+06	0-2,999,999	5	4	2	JAMKESMAS	3	Always covered	2	Formal workers	1	Good	1	Same	1	1	Somewhat serious	1	2	2	3	Public Health Facility	1	Designated health facility	3000	2	1	4	4	4	Private Health Facility	1	2	2	1	2	2	3
515	2	Female	39	23-39	3	College or above	4	Self-employed	1	Married	4000000	2.82843e+06	0-2,999,999	2	1	1	do not have insurance	4	Never covered	1	Not a member	1	Good	1	Same	1	0	Not serious	1	6	6	2	Informal Care	NA	NA	NA	NA	0	NA	0	1	No Medication	0	NA	NA	NA	NA	NA	NA
516	2	Female	40	40-59	2	Junior or senior high school	1	Unemployed	1	Married	3000000	1.73205e+06	0-2,999,999	3	4	3	Private	3	Always covered	2	Formal workers	1	Good	1	Same	1	0	Not serious	1	6	6	2	Informal Care	NA	NA	NA	NA	0	NA	0	1	No Medication	1	1	1	1	6	6	2
517	2	Female	48	40-59	2	Junior or senior high school	4	Self-employed	1	Married	8000000	3.02372e+06	3,000,000-5,999,999	7	2	3	Private	3	Always covered	3	PBI	1	Good	1	Same	1	0	Not serious	1	2	2	3	Public Health Facility	1	Designated health facility	3000	2	1	2	2	3	Public Health Facility	1	1	1	1	2	2	3
518	2	Female	56	40-59	1	Primary school or below	1	Unemployed	1	Married	1500000	1.06066e+06	0-2,999,999	2	2	2	JAMKESMAS	3	Always covered	3	PBI	0	Fair or poor	1	Same	0	NA	NA	NA	NA	NA	NA	NA	NA	NA	NA	NA	NA	NA	NA	NA	NA	1	2	2	1	2	2	3
519	2	Female	50	40-59	1	Primary school or below	1	Unemployed	3	Divorced/ Widowed/ Separated	2000000	1.41421e+06	0-2,999,999	2	2	1	do not have insurance	1	Gained coverage	3	PBI	1	Good	1	Same	0	NA	NA	NA	NA	NA	NA	NA	NA	NA	NA	NA	NA	NA	NA	NA	NA	1	2	2	1	3	3	4
520	2	Female	68	>=60	1	Primary school or below	1	Unemployed	3	Divorced/ Widowed/ Separated	2000000	1000000	0-2,999,999	4	2	2	JAMKESMAS	3	Always covered	3	PBI	0	Fair or poor	1	Same	0	NA	NA	NA	NA	NA	NA	NA	NA	NA	NA	NA	NA	NA	NA	NA	NA	1	3	3 or more	1	2	2	3
521	2	Female	70	>=60	1	Primary school or below	5	Retired	1	Married	2000000	1000000	0-2,999,999	4	2	1	do not have insurance	1	Gained coverage	3	PBI	2	Very good or excellent	2	Better	1	0	Not serious	0	NA	0	1	No Medication	NA	NA	NA	NA	1	5	5	2	Informal Care	0	NA	NA	NA	NA	NA	NA
522	2	Female	41	40-59	1	Primary school or below	4	Self-employed	1	Married	2000000	1000000	0-2,999,999	4	2	2	JAMKESMAS	3	Always covered	3	PBI	1	Good	1	Same	1	1	Somewhat serious	0	NA	0	1	No Medication	NA	NA	NA	NA	1	2	2	3	Public Health Facility	1	1	1	1	2	2	3
523	1	Male	44	40-59	1	Primary school or below	1	Unemployed	1	Married	750000	375000	0-2,999,999	4	2	2	JAMKESMAS	3	Always covered	3	PBI	1	Good	2	Better	1	1	Somewhat serious	1	2	2	3	Public Health Facility	1	Designated health facility	0	2	0	NA	0	1	No Medication	1	1	1	1	1	1	3
524	2	Female	51	40-59	2	Junior or senior high school	1	Unemployed	1	Married	7000000	3500000	3,000,000-5,999,999	4	2	1	do not have insurance	1	Gained coverage	2	Formal workers	1	Good	1	Same	1	0	Not serious	1	1	1	3	Public Health Facility	0	Non-designated health facility	250000	1	0	NA	0	1	No Medication	1	1	1	1	1	1	3
525	1	Male	61	>=60	3	College or above	4	Self-employed	1	Married	2000000	894427	0-2,999,999	5	1	1	do not have insurance	4	Never covered	1	Not a member	2	Very good or excellent	2	Better	1	1	Somewhat serious	0	NA	0	1	No Medication	NA	NA	NA	NA	1	5	5	2	Informal Care	0	NA	NA	NA	NA	NA	NA
526	1	Male	65	>=60	1	Primary school or below	1	Unemployed	1	Married	2000000	1.1547e+06	0-2,999,999	3	2	2	JAMKESMAS	3	Always covered	3	PBI	1	Good	1	Same	0	NA	NA	NA	NA	NA	NA	NA	NA	NA	NA	NA	NA	NA	NA	NA	NA	1	1	1	1	2	2	3
527	2	Female	63	>=60	1	Primary school or below	1	Unemployed	1	Married	2000000	1000000	0-2,999,999	4	2	1	do not have insurance	1	Gained coverage	3	PBI	0	Fair or poor	1	Same	1	1	Somewhat serious	1	2	2	3	Public Health Facility	1	Designated health facility	3000	2	1	2	2	3	Public Health Facility	1	1	1	1	2	2	3
528	2	Female	27	23-39	3	College or above	3	Private employed	2	Never married	20000000	10000000	>=6,000,000	4	2	2	JAMSOSTEK	3	Always covered	2	Formal workers	1	Good	1	Same	1	0	Not serious	1	2	2	3	Public Health Facility	1	Designated health facility	3000	2	1	2	2	3	Public Health Facility	1	2	2	1	3	3	4
529	1	Male	53	40-59	2	Junior or senior high school	1	Unemployed	1	Married	500000	250000	0-2,999,999	4	2	2	JAMKESMAS	3	Always covered	3	PBI	1	Good	1	Same	1	1	Somewhat serious	1	2	2	3	Public Health Facility	1	Designated health facility	3000	2	0	NA	0	1	No Medication	1	2	2	1	2	2	3
530	2	Female	70	>=60	1	Primary school or below	1	Unemployed	1	Married	2500000	1.76777e+06	0-2,999,999	2	2	1	do not have insurance	1	Gained coverage	3	PBI	0	Fair or poor	1	Same	0	NA	NA	NA	NA	NA	NA	NA	NA	NA	NA	NA	NA	NA	NA	NA	NA	1	1	1	1	4	4	4
531	1	Male	67	>=60	2	Junior or senior high school	1	Unemployed	3	Divorced/ Widowed/ Separated	1500000	1500000	0-2,999,999	1	2	1	do not have insurance	1	Gained coverage	3	PBI	1	Good	2	Better	0	NA	NA	NA	NA	NA	NA	NA	NA	NA	NA	NA	NA	NA	NA	NA	NA	1	3	3 or more	1	4	4	4
532	1	Male	77	>=60	1	Primary school or below	1	Unemployed	3	Divorced/ Widowed/ Separated	300000	300000	0-2,999,999	1	2	2	JAMKESMAS	3	Always covered	3	PBI	1	Good	1	Same	1	0	Not serious	0	NA	0	1	No Medication	NA	NA	NA	NA	1	5	5	2	Informal Care	0	NA	NA	NA	NA	NA	NA
533	2	Female	46	40-59	1	Primary school or below	4	Self-employed	3	Divorced/ Widowed/ Separated	4000000	2.82843e+06	0-2,999,999	2	2	1	do not have insurance	1	Gained coverage	3	PBI	1	Good	1	Same	0	NA	NA	NA	NA	NA	NA	NA	NA	NA	NA	NA	NA	NA	NA	NA	NA	1	1	1	0	NA	0	1
534	2	Female	82	>=60	2	Junior or senior high school	1	Unemployed	3	Divorced/ Widowed/ Separated	1500000	1500000	0-2,999,999	1	2	2	JAMKESMAS	3	Always covered	2	Formal workers	0	Fair or poor	0	Worse	0	NA	NA	NA	NA	NA	NA	NA	NA	NA	NA	NA	NA	NA	NA	NA	NA	1	4	3 or more	1	4	4	4
535	2	Female	79	>=60	2	Junior or senior high school	5	Retired	1	Married	2000000	1.41421e+06	0-2,999,999	2	2	3	Private	3	Always covered	5	Non-workers	0	Fair or poor	0	Worse	1	1	Somewhat serious	1	3	3	4	Private Health Facility	1	Designated health facility	0	2	0	NA	0	1	No Medication	0	NA	NA	NA	NA	NA	NA
536	1	Male	79	>=60	2	Junior or senior high school	5	Retired	1	Married	3000000	2.12132e+06	0-2,999,999	2	2	2	ASKES	3	Always covered	5	Non-workers	0	Fair or poor	1	Same	1	1	Somewhat serious	1	5	5	2	Informal Care	NA	NA	NA	NA	1	5	5	2	Informal Care	1	2	2	1	4	4	4
537	1	Male	42	40-59	2	Junior or senior high school	2	Civil servant	1	Married	2500000	1250000	0-2,999,999	4	4	3	Private	3	Always covered	4	Informal workers	1	Good	1	Same	1	1	Somewhat serious	1	2	2	3	Public Health Facility	1	Designated health facility	0	2	1	5	5	2	Informal Care	1	3	3 or more	1	1	1	3
538	2	Female	26	23-39	2	Junior or senior high school	3	Private employed	1	Married	4000000	2.82843e+06	0-2,999,999	2	1	1	do not have insurance	4	Never covered	1	Not a member	0	Fair or poor	1	Same	0	NA	NA	NA	NA	NA	NA	NA	NA	NA	NA	NA	NA	NA	NA	NA	NA	1	1	1	1	4	4	4
539	2	Female	47	40-59	2	Junior or senior high school	4	Self-employed	3	Divorced/ Widowed/ Separated	900000	636396	0-2,999,999	2	2	1	do not have insurance	1	Gained coverage	3	PBI	0	Fair or poor	1	Same	1	0	Not serious	1	2	2	3	Public Health Facility	1	Designated health facility	3000	2	1	2	2	3	Public Health Facility	0	NA	NA	NA	NA	NA	NA
540	2	Female	35	23-39	2	Junior or senior high school	4	Self-employed	1	Married	4000000	1.78885e+06	0-2,999,999	5	2	1	do not have insurance	1	Gained coverage	3	PBI	0	Fair or poor	1	Same	1	1	Somewhat serious	1	4	4	4	Private Health Facility	0	Non-designated health facility	50000	0	0	NA	0	1	No Medication	0	NA	NA	NA	NA	NA	NA
541	2	Female	47	40-59	3	College or above	4	Self-employed	1	Married	6000000	3000000	3,000,000-5,999,999	4	2	1	do not have insurance	1	Gained coverage	4	Informal workers	0	Fair or poor	1	Same	1	0	Not serious	1	7	7	2	Informal Care	NA	NA	NA	NA	1	7	7	2	Informal Care	1	1	1	1	1	1	3
542	2	Female	35	23-39	3	College or above	2	Civil servant	1	Married	10000000	5000000	3,000,000-5,999,999	4	2	1	do not have insurance	1	Gained coverage	4	Informal workers	0	Fair or poor	1	Same	0	NA	NA	NA	NA	NA	NA	NA	NA	NA	NA	NA	NA	NA	NA	NA	NA	1	1	1	1	4	4	4
543	2	Female	41	40-59	3	College or above	2	Civil servant	1	Married	8000000	4.6188e+06	3,000,000-5,999,999	3	4	2	ASKES	3	Always covered	2	Formal workers	1	Good	1	Same	1	1	Somewhat serious	0	NA	0	1	No Medication	NA	NA	NA	NA	0	NA	0	1	No Medication	0	NA	NA	NA	NA	NA	NA
544	2	Female	53	40-59	2	Junior or senior high school	1	Unemployed	1	Married	1000000	577350	0-2,999,999	3	2	1	do not have insurance	1	Gained coverage	3	PBI	0	Fair or poor	0	Worse	1	1	Somewhat serious	1	2	2	3	Public Health Facility	1	Designated health facility	15000	1	0	NA	0	1	No Medication	1	1	1	0	NA	0	1
545	2	Female	49	40-59	2	Junior or senior high school	1	Unemployed	1	Married	3000000	2.12132e+06	0-2,999,999	2	2	1	do not have insurance	1	Gained coverage	3	PBI	0	Fair or poor	1	Same	1	0	Not serious	1	2	2	3	Public Health Facility	1	Designated health facility	0	2	1	4	4	4	Private Health Facility	0	NA	NA	NA	NA	NA	NA
546	2	Female	35	23-39	2	Junior or senior high school	1	Unemployed	1	Married	1500000	750000	0-2,999,999	4	2	1	do not have insurance	1	Gained coverage	3	PBI	1	Good	1	Same	1	1	Somewhat serious	1	8	8	2	Informal Care	NA	NA	NA	NA	0	NA	0	1	No Medication	1	1	1	1	7	7	2
547	2	Female	28	23-39	3	College or above	2	Civil servant	1	Married	8000000	4.6188e+06	3,000,000-5,999,999	3	2	1	do not have insurance	1	Gained coverage	2	Formal workers	1	Good	0	Worse	0	NA	NA	NA	NA	NA	NA	NA	NA	NA	NA	NA	NA	NA	NA	NA	NA	1	1	1	1	2	2	3
548	2	Female	56	40-59	3	College or above	2	Civil servant	1	Married	8000000	8000000	>=6,000,000	1	2	2	ASKES	3	Always covered	2	Formal workers	0	Fair or poor	1	Same	1	0	Not serious	1	2	2	3	Public Health Facility	0	Non-designated health facility	0	2	0	NA	0	1	No Medication	1	2	2	1	1	1	3
549	1	Male	71	>=60	3	College or above	5	Retired	1	Married	10000000	7.07107e+06	>=6,000,000	2	2	2	ASKES	3	Always covered	5	Non-workers	1	Good	1	Same	0	NA	NA	NA	NA	NA	NA	NA	NA	NA	NA	NA	NA	NA	NA	NA	NA	1	2	2	1	3	3	4
550	2	Female	31	23-39	2	Junior or senior high school	1	Unemployed	1	Married	3000000	1.73205e+06	0-2,999,999	3	2	3	Private	3	Always covered	4	Informal workers	2	Very good or excellent	1	Same	1	0	Not serious	1	2	2	3	Public Health Facility	0	Non-designated health facility	3000	0	1	5	5	2	Informal Care	0	NA	NA	NA	NA	NA	NA
551	2	Female	48	40-59	2	Junior or senior high school	1	Unemployed	1	Married	2000000	894427	0-2,999,999	5	2	1	do not have insurance	1	Gained coverage	4	Informal workers	1	Good	2	Better	1	1	Somewhat serious	1	2	2	3	Public Health Facility	1	Designated health facility	0	2	1	2	2	3	Public Health Facility	0	NA	NA	NA	NA	NA	NA
552	2	Female	37	23-39	2	Junior or senior high school	1	Unemployed	1	Married	3000000	1500000	0-2,999,999	4	2	4	SOCIAL&PRIVATE	3	Always covered	3	PBI	1	Good	2	Better	0	NA	NA	NA	NA	NA	NA	NA	NA	NA	NA	NA	NA	NA	NA	NA	NA	1	1	1	1	2	2	3
553	2	Female	48	40-59	2	Junior or senior high school	1	Unemployed	1	Married	2000000	1.1547e+06	0-2,999,999	3	2	1	do not have insurance	1	Gained coverage	3	PBI	1	Good	2	Better	0	NA	NA	NA	NA	NA	NA	NA	NA	NA	NA	NA	NA	NA	NA	NA	NA	1	1	1	1	2	2	3
554	2	Female	61	>=60	2	Junior or senior high school	1	Unemployed	3	Divorced/ Widowed/ Separated	1000000	1000000	0-2,999,999	1	2	1	do not have insurance	1	Gained coverage	3	PBI	1	Good	1	Same	1	1	Somewhat serious	0	NA	0	1	No Medication	NA	NA	NA	NA	1	2	2	3	Public Health Facility	1	1	1	1	1	1	3
555	2	Female	61	>=60	2	Junior or senior high school	1	Unemployed	1	Married	20000000	20000000	>=6,000,000	1	3	2	JAMSOSTEK	3	Always covered	1	Not a member	1	Good	1	Same	0	NA	NA	NA	NA	NA	NA	NA	NA	NA	NA	NA	NA	NA	NA	NA	NA	1	3	3 or more	1	3	3	4
556	2	Female	65	>=60	2	Junior or senior high school	1	Unemployed	1	Married	4500000	3.18198e+06	3,000,000-5,999,999	2	3	2	JAMSOSTEK	3	Always covered	1	Not a member	2	Very good or excellent	2	Better	0	NA	NA	NA	NA	NA	NA	NA	NA	NA	NA	NA	NA	NA	NA	NA	NA	1	1	1	1	7	7	2
557	2	Female	66	>=60	1	Primary school or below	1	Unemployed	3	Divorced/ Widowed/ Separated	2000000	894427	0-2,999,999	5	2	2	JAMKESMAS	3	Always covered	3	PBI	0	Fair or poor	1	Same	1	1	Somewhat serious	0	NA	0	1	No Medication	NA	NA	NA	NA	1	5	5	2	Informal Care	1	2	2	1	1	1	3
558	2	Female	34	23-39	2	Junior or senior high school	4	Self-employed	1	Married	3000000	3000000	3,000,000-5,999,999	1	1	1	do not have insurance	4	Never covered	1	Not a member	1	Good	1	Same	1	0	Not serious	1	4	4	4	Private Health Facility	0	Non-designated health facility	40000	0	0	NA	0	1	No Medication	0	NA	NA	NA	NA	NA	NA
559	2	Female	30	23-39	3	College or above	1	Unemployed	1	Married	3000000	2.12132e+06	0-2,999,999	2	1	1	do not have insurance	4	Never covered	1	Not a member	0	Fair or poor	1	Same	1	0	Not serious	1	4	4	4	Private Health Facility	0	Non-designated health facility	50000	0	0	NA	0	1	No Medication	0	NA	NA	NA	NA	NA	NA
560	2	Female	49	40-59	1	Primary school or below	3	Private employed	1	Married	2000000	1.41421e+06	0-2,999,999	2	2	1	do not have insurance	1	Gained coverage	3	PBI	0	Fair or poor	1	Same	1	0	Not serious	1	2	2	3	Public Health Facility	0	Non-designated health facility	3000	0	1	2	2	3	Public Health Facility	0	NA	NA	NA	NA	NA	NA
561	1	Male	35	23-39	2	Junior or senior high school	4	Self-employed	1	Married	2500000	1.76777e+06	0-2,999,999	2	2	1	do not have insurance	1	Gained coverage	2	Formal workers	1	Good	2	Better	1	0	Not serious	1	4	4	4	Private Health Facility	1	Designated health facility	0	2	1	4	4	4	Private Health Facility	0	NA	NA	NA	NA	NA	NA
562	1	Male	44	40-59	2	Junior or senior high school	4	Self-employed	1	Married	4000000	2000000	0-2,999,999	4	1	1	do not have insurance	4	Never covered	1	Not a member	1	Good	1	Same	1	0	Not serious	1	2	2	3	Public Health Facility	0	Non-designated health facility	3000	0	0	NA	0	1	No Medication	0	NA	NA	NA	NA	NA	NA
563	1	Male	52	40-59	1	Primary school or below	4	Self-employed	1	Married	3000000	1.34164e+06	0-2,999,999	5	2	1	do not have insurance	1	Gained coverage	3	PBI	1	Good	1	Same	1	0	Not serious	1	2	2	3	Public Health Facility	1	Designated health facility	40000	0	1	4	4	4	Private Health Facility	0	NA	NA	NA	NA	NA	NA
564	1	Male	51	40-59	2	Junior or senior high school	4	Self-employed	1	Married	5000000	2500000	0-2,999,999	4	1	1	do not have insurance	4	Never covered	1	Not a member	1	Good	1	Same	1	0	Not serious	1	2	2	3	Public Health Facility	0	Non-designated health facility	3000	0	0	NA	0	1	No Medication	0	NA	NA	NA	NA	NA	NA
565	1	Male	34	23-39	2	Junior or senior high school	4	Self-employed	1	Married	6000000	3000000	3,000,000-5,999,999	4	2	1	do not have insurance	1	Gained coverage	2	Formal workers	1	Good	2	Better	0	NA	NA	NA	NA	NA	NA	NA	NA	NA	NA	NA	NA	NA	NA	NA	NA	1	1	1	1	7	7	2
566	1	Male	59	40-59	2	Junior or senior high school	4	Self-employed	1	Married	1000000	500000	0-2,999,999	4	2	1	do not have insurance	1	Gained coverage	3	PBI	0	Fair or poor	1	Same	1	0	Not serious	1	2	2	3	Public Health Facility	1	Designated health facility	40000	1	1	2	2	3	Public Health Facility	0	NA	NA	NA	NA	NA	NA
567	2	Female	29	23-39	2	Junior or senior high school	1	Unemployed	1	Married	1500000	1.06066e+06	0-2,999,999	2	2	1	do not have insurance	1	Gained coverage	3	PBI	1	Good	1	Same	1	0	Not serious	1	2	2	3	Public Health Facility	1	Designated health facility	0	2	1	4	4	4	Private Health Facility	0	NA	NA	NA	NA	NA	NA
568	1	Male	56	40-59	1	Primary school or below	4	Self-employed	1	Married	4000000	1.78885e+06	0-2,999,999	5	2	1	do not have insurance	1	Gained coverage	3	PBI	1	Good	2	Better	1	2	Serious	1	2	2	3	Public Health Facility	0	Non-designated health facility	35000	0	1	7	7	2	Informal Care	0	NA	NA	NA	NA	NA	NA
569	2	Female	26	23-39	3	College or above	3	Private employed	1	Married	7000000	4.04145e+06	3,000,000-5,999,999	3	4	2	JAMSOSTEK	3	Always covered	4	Informal workers	1	Good	1	Same	1	0	Not serious	1	2	2	3	Public Health Facility	1	Designated health facility	0	2	0	NA	0	1	No Medication	0	NA	NA	NA	NA	NA	NA
570	2	Female	24	23-39	2	Junior or senior high school	3	Private employed	1	Married	4300000	2.48261e+06	0-2,999,999	3	2	1	do not have insurance	1	Gained coverage	2	Formal workers	1	Good	1	Same	1	0	Not serious	1	2	2	3	Public Health Facility	1	Designated health facility	0	2	1	2	2	3	Public Health Facility	0	NA	NA	NA	NA	NA	NA
571	2	Female	33	23-39	2	Junior or senior high school	3	Private employed	1	Married	3000000	1.73205e+06	0-2,999,999	3	1	1	do not have insurance	4	Never covered	1	Not a member	1	Good	1	Same	1	0	Not serious	1	2	2	3	Public Health Facility	0	Non-designated health facility	3000	0	1	4	4	4	Private Health Facility	0	NA	NA	NA	NA	NA	NA
572	2	Female	60	>=60	1	Primary school or below	1	Unemployed	1	Married	3000000	2.12132e+06	0-2,999,999	2	4	2	JAMKESMAS	3	Always covered	4	Informal workers	1	Good	1	Same	1	1	Somewhat serious	1	1	1	3	Public Health Facility	1	Designated health facility	0	2	1	2	2	3	Public Health Facility	0	NA	NA	NA	NA	NA	NA
573	2	Female	31	23-39	3	College or above	2	Civil servant	1	Married	5000000	3.53553e+06	3,000,000-5,999,999	2	2	1	do not have insurance	1	Gained coverage	4	Informal workers	1	Good	1	Same	1	0	Not serious	1	2	2	3	Public Health Facility	1	Designated health facility	0	2	0	NA	0	1	No Medication	0	NA	NA	NA	NA	NA	NA
574	1	Male	45	40-59	3	College or above	2	Civil servant	2	Never married	2400000	2400000	0-2,999,999	1	2	1	do not have insurance	1	Gained coverage	2	Formal workers	1	Good	2	Better	1	0	Not serious	1	2	2	3	Public Health Facility	1	Designated health facility	0	2	1	2	2	3	Public Health Facility	0	NA	NA	NA	NA	NA	NA
575	2	Female	28	23-39	3	College or above	2	Civil servant	2	Never married	4000000	4000000	3,000,000-5,999,999	1	2	1	do not have insurance	1	Gained coverage	4	Informal workers	1	Good	2	Better	1	0	Not serious	1	2	2	3	Public Health Facility	1	Designated health facility	0	2	1	2	2	3	Public Health Facility	0	NA	NA	NA	NA	NA	NA
576	2	Female	37	23-39	2	Junior or senior high school	3	Private employed	1	Married	5000000	2.88675e+06	0-2,999,999	3	2	1	do not have insurance	1	Gained coverage	4	Informal workers	1	Good	1	Same	1	0	Not serious	1	2	2	3	Public Health Facility	1	Designated health facility	0	2	1	2	2	3	Public Health Facility	1	1	1	1	2	2	3
577	2	Female	31	23-39	2	Junior or senior high school	1	Unemployed	1	Married	1300000	750555	0-2,999,999	3	2	1	do not have insurance	1	Gained coverage	3	PBI	0	Fair or poor	2	Better	1	1	Somewhat serious	1	2	2	3	Public Health Facility	1	Designated health facility	0	2	1	7	7	2	Informal Care	1	1	1	1	2	2	3
578	1	Male	43	40-59	2	Junior or senior high school	4	Self-employed	1	Married	2000000	894427	0-2,999,999	5	2	1	do not have insurance	1	Gained coverage	3	PBI	1	Good	0	Worse	0	NA	NA	NA	NA	NA	NA	NA	NA	NA	NA	NA	NA	NA	NA	NA	NA	1	1	1	1	3	3	4
579	1	Male	52	40-59	1	Primary school or below	4	Self-employed	1	Married	1800000	900000	0-2,999,999	4	2	1	do not have insurance	1	Gained coverage	3	PBI	0	Fair or poor	0	Worse	1	0	Not serious	1	2	2	3	Public Health Facility	1	Designated health facility	0	2	1	7	7	2	Informal Care	1	1	1	1	2	2	3
580	2	Female	28	23-39	2	Junior or senior high school	1	Unemployed	1	Married	1500000	866025	0-2,999,999	3	2	1	do not have insurance	1	Gained coverage	3	PBI	0	Fair or poor	2	Better	0	NA	NA	NA	NA	NA	NA	NA	NA	NA	NA	NA	NA	NA	NA	NA	NA	1	1	1	1	2	2	3
581	2	Female	30	23-39	3	College or above	1	Unemployed	1	Married	1600000	800000	0-2,999,999	4	2	1	do not have insurance	1	Gained coverage	3	PBI	1	Good	2	Better	0	NA	NA	NA	NA	NA	NA	NA	NA	NA	NA	NA	NA	NA	NA	NA	NA	1	1	1	1	2	2	3
582	1	Male	37	23-39	1	Primary school or below	1	Unemployed	2	Never married	1600000	715542	0-2,999,999	5	2	1	do not have insurance	1	Gained coverage	3	PBI	1	Good	1	Same	0	NA	NA	NA	NA	NA	NA	NA	NA	NA	NA	NA	NA	NA	NA	NA	NA	1	1	1	1	2	2	3
[truncated: 10 more columns]
